# Supplementary material for: Two Novel lncRNAs Regulate Primordial Germ Cell Development in Zebrafish
Source: Cells. 2023 Feb 20;12(4):672. doi: 10.3390/cells12040672 (PMC9954370; doi:10.3390/cells12040672)
Supplement: Supplementary file 1 [file cells-12-00672-s001.zip]

Archive with 5 entries (5 files):
- Figure S1.tif
- Figure S2.tif
- Table S1 The primer information and sequence of lncRNA196, lnc172 and lnc304.pdf
- Table S2 The Cis and trans target prediction of novel lncRNA.xlsx
- Table S3.xlsx
