# Supplementary material for: Two Novel lncRNAs Regulate Primordial Germ Cell Development in Zebrafish
Source: Cells. 2023 Feb 20;12(4):672. doi: 10.3390/cells12040672 (PMC9954370; doi:10.3390/cells12040672)
Supplement: Supplementary file 1 [file cells-12-00672-s001.zip › Table S2 The Cis and trans target prediction of novel lncRNA.xlsx]

## Sheet: cis
LncRNA	LncRNA_position	mRNA	Correlation	Distance	Position
lnc_35	20:54073786-54104501:-	ENSDARG00000031200	0.950619	4246	chr20:54108747-54174069:-
lnc_307	7:25794025-25798060:+	ENSDARG00000105575	0.908743	7698	chr7:25778625-25786327:+
lnc_258	16:13777775-13781777:-	ENSDARG00000062462	0.96634	5381	chr16:13746584-13772394:-
lnc_419	4:59034449-59040930:+	ENSDARG00000097347	0.955974	10165	chr4:59021583-59024284:-
lnc_438	6:20520134-20530843:+	ENSDARG00000070148	0.999873	6363	chr6:20537206-20569167:+
lnc_395	4:28639481-28642953:-	ENSDARG00000104584	0.983265	1831	chr4:28644784-28651122:-
lnc_458	8:16573813-16577781:-	ENSDARG00000079308	0.966502	521	chr8:16561427-16573292:-
lnc_338	14:5253672-5256357:-	ENSDARG00000037677	0.941539	14009	chr14:5200149-5239663:-
lnc_157	9:24612923-24616371:+	ENSDARG00000051824	0.924364	10784	chr9:24438315-24602139:-
lnc_356	19:27987483-27990871:-	ENSDARG00000092887	0.964562	2295	chr19:27993166-27995612:-
lnc_400	4:386424-486498:+	ENSDARG00000084784	0.999925	3075	chr4:383213-383349:+
lnc_88	1:18163942-18167884:-	ENSDARG00000062055	0.914375	2239	chr1:18170123-18240734:+
lnc_280	18:1620387-1631689:+	ENSDARG00000054835	0.983038	1574	chr18:1598295-1618813:-
lnc_132	5:22676705-22684447:+	ENSDARG00000095150	0.986259	1170	chr5:22672693-22675535:-
lnc_418	4:58440783-58443906:-	ENSDARG00000102936	0.936446	2664	chr4:58421604-58438119:-
lnc_202	10:22959341-22967734:-	ENSDARG00000105174	0.995323	2354	chr10:22970088-22971953:-
lnc_281	18:16989562-16994000:+	ENSDARG00000057218	0.924988	19098	chr18:17013098-17031165:-
lnc_71	23:36816416-36824235:+	ENSDARG00000075990	0.938295	4102	chr23:36765033-36812314:-
lnc_462	8:33373555-33392576:-	ENSDARG00000068365	0.975687	874	chr8:33251003-33372681:-
lnc_93	1:40158903-40198970:+	ENSDARG00000095651	0.970766	10856	chr1:40209826-40211965:-
lnc_314	7:5439911-5442890:+	ENSDARG00000093835	0.986563	2045	chr7:5444935-5450599:+
lnc_206	10:34180561-34203385:+	ENSDARG00000093522	0.99723	4120	chr10:34164681-34176441:+
lnc_324	14:16781696-16791489:-	ENSDARG00000091029	1	18637	chr14:16759662-16763059:-
lnc_238	15:3696053-3700609:+	ENSDARG00000058869	0.982168	1804	chr15:3688465-3694249:+
lnc_463	8:36495878-36509334:-	ENSDARG00000056279	0.984454	1487	chr8:36510821-36522296:-
lnc_183	11:15664748-15666761:+	ENSDARG00000100605	0.995143	1815	chr11:15661458-15662933:-

## Sheet: trans
LncRNA	LncRNA_position	Gene_id	Correlation	Energy	Position
lnc_119	3:51162759-51191932:+	ENSDARG00000038639	0.967739	-44.6	chr13:21536071-21541681:-
lnc_121	3:62247599-62253171:-	ENSDARG00000063905	0.914111	-53.2	chrMT:6425-7975:+
lnc_119	3:51162759-51191932:+	ENSDARG00000063905	0.929967	-44.6	chrMT:6425-7975:+
lnc_119	3:51162759-51191932:+	ENSDARG00000103917	0.974212	-44.6	chr14:14317356-14337627:-
lnc_100	1:7089388-7160365:-	ENSDARG00000004187	0.905372	-40.7	chr21:5004589-5009491:+
lnc_119	3:51162759-51191932:+	ENSDARG00000031783	0.965792	-44.6	chr2:42926672-43015837:-
lnc_119	3:51162759-51191932:+	ENSDARG00000019808	0.969132	-44.6	chr6:17959266-17983562:+
lnc_132	5:22676705-22684447:+	ENSDARG00000037589	0.998386	-53.2	chr23:17583451-17594432:+
lnc_102	3:18002747-18006961:-	ENSDARG00000037589	0.992576	-43.9	chr23:17583451-17594432:+
lnc_124	3:7076694-7106380:+	ENSDARG00000037589	0.916736	-53.2	chr23:17583451-17594432:+
lnc_114	3:40649862-40653021:+	ENSDARG00000037589	0.976126	-44.6	chr23:17583451-17594432:+
lnc_119	3:51162759-51191932:+	ENSDARG00000013968	0.952507	-44.6	chr13:4876338-4900378:+
lnc_132	5:22676705-22684447:+	ENSDARG00000036630	0.950755	-53.2	chr8:49322016-49356619:-
lnc_102	3:18002747-18006961:-	ENSDARG00000036630	0.933739	-44.6	chr8:49322016-49356619:-
lnc_119	3:51162759-51191932:+	ENSDARG00000078552	0.971539	-44.6	chr17:26946960-26958792:+
lnc_119	3:51162759-51191932:+	ENSDARG00000037507	0.965792	-44.6	chr14:11803521-11823116:+
lnc_100	1:7089388-7160365:-	ENSDARG00000079244	0.92253	-40.7	chr5:3673802-3678014:+
lnc_119	3:51162759-51191932:+	ENSDARG00000075618	0.965792	-44.6	chr14:25689650-25770627:+
lnc_100	1:7089388-7160365:-	ENSDARG00000104756	0.903245	-40.7	chr12:48956778-48967304:-
lnc_132	5:22676705-22684447:+	ENSDARG00000104767	0.993737	-53.2	chr23:33928510-33975836:+
lnc_102	3:18002747-18006961:-	ENSDARG00000104767	0.977916	-44.6	chr23:33928510-33975836:+
lnc_124	3:7076694-7106380:+	ENSDARG00000104767	0.948371	-53.2	chr23:33928510-33975836:+
lnc_114	3:40649862-40653021:+	ENSDARG00000104767	0.948477	-44.6	chr23:33928510-33975836:+
lnc_132	5:22676705-22684447:+	ENSDARG00000032831	0.973094	-53.2	chr17:21899295-21939720:+
lnc_102	3:18002747-18006961:-	ENSDARG00000032831	0.93008	-44.6	chr17:21899295-21939720:+
lnc_119	3:51162759-51191932:+	ENSDARG00000087327	0.965792	-44.6	chr3:18417820-18421375:+
lnc_132	5:22676705-22684447:+	ENSDARG00000060120	0.932668	-53.2	chr6:43022205-43031360:-
lnc_13	25:6556996-6707180:+	ENSDARG00000044179	0.978828	-53.2	chr11:1874658-1923924:+
lnc_119	3:51162759-51191932:+	ENSDARG00000087092	0.966545	-53.2	chr7:68785144-68788566:-
lnc_110	3:32914169-32916676:+	ENSDARG00000068255	0.924199	-44.6	chr1:54569719-54570845:-
lnc_132	5:22676705-22684447:+	ENSDARG00000020771	0.99359	-53.2	chr2:35258307-35491658:+
lnc_102	3:18002747-18006961:-	ENSDARG00000020771	0.977747	-44.6	chr2:35258307-35491658:+
lnc_124	3:7076694-7106380:+	ENSDARG00000020771	0.948117	-53.2	chr2:35258307-35491658:+
lnc_114	3:40649862-40653021:+	ENSDARG00000020771	0.948223	-44.6	chr2:35258307-35491658:+
lnc_100	1:7089388-7160365:-	ENSDARG00000012688	0.96218	-40.7	chr19:5501520-5505124:+
lnc_119	3:51162759-51191932:+	ENSDARG00000076472	0.986511	-53.2	chr7:19583601-19596069:+
lnc_132	5:22676705-22684447:+	ENSDARG00000045636	0.9941	-53.2	chr25:35506531-35539644:-
lnc_102	3:18002747-18006961:-	ENSDARG00000045636	0.977525	-44.6	chr25:35506531-35539644:-
lnc_124	3:7076694-7106380:+	ENSDARG00000045636	0.947795	-53.2	chr25:35506531-35539644:-
lnc_114	3:40649862-40653021:+	ENSDARG00000045636	0.947901	-44.6	chr25:35506531-35539644:-
lnc_121	3:62247599-62253171:-	ENSDARG00000063924	0.905977	-53.2	chrMT:15308-16448:+
lnc_119	3:51162759-51191932:+	ENSDARG00000063924	0.962115	-53.2	chrMT:15308-16448:+
lnc_119	3:51162759-51191932:+	ENSDARG00000063921	0.972163	-53.2	chrMT:12897-14717:+
lnc_119	3:51162759-51191932:+	ENSDARG00000014047	0.933389	-53.2	chr10:22175316-22250266:-
lnc_142	5:56737469-56744473:-	ENSDARG00000014047	0.923374	-53.2	chr10:22175316-22250266:-
lnc_13	25:6556996-6707180:+	ENSDARG00000105120	0.933518	-53.2	chr15:9463638-9617461:-
lnc_119	3:51162759-51191932:+	ENSDARG00000086826	0.936741	-53.2	chr11:43083065-43095802:+
lnc_132	5:22676705-22684447:+	ENSDARG00000090268	0.993414	-53.2	chr19:5422878-5429446:-
lnc_102	3:18002747-18006961:-	ENSDARG00000090268	0.977645	-44.6	chr19:5422878-5429446:-
lnc_124	3:7076694-7106380:+	ENSDARG00000090268	0.947909	-53.2	chr19:5422878-5429446:-
lnc_114	3:40649862-40653021:+	ENSDARG00000090268	0.948076	-44.6	chr19:5422878-5429446:-
lnc_119	3:51162759-51191932:+	ENSDARG00000031929	0.983573	-53.2	chr14:32930073-32937770:-
lnc_13	25:6556996-6707180:+	ENSDARG00000045556	0.999297	-53.2	chr25:33966907-34018028:+
lnc_121	3:62247599-62253171:-	ENSDARG00000077712	0.925675	-53.2	chr17:49932200-49992665:-
lnc_119	3:51162759-51191932:+	ENSDARG00000077712	0.945864	-53.2	chr17:49932200-49992665:-
lnc_132	5:22676705-22684447:+	ENSDARG00000096603	0.921781	-53.2	chr25:35742338-35760296:+
lnc_119	3:51162759-51191932:+	ENSDARG00000056836	0.992522	-53.2	chr17:22524812-22532842:-
lnc_121	3:62247599-62253171:-	ENSDARG00000063917	0.928288	-53.2	chrMT:11299-12679:+
lnc_119	3:51162759-51191932:+	ENSDARG00000063917	0.931855	-53.2	chrMT:11299-12679:+
lnc_119	3:51162759-51191932:+	ENSDARG00000002509	0.977557	-53.2	chr13:35848530-35851154:-
lnc_119	3:51162759-51191932:+	ENSDARG00000002172	0.938146	-53.2	chr8:40286105-40287812:-
lnc_119	3:51162759-51191932:+	ENSDARG00000043128	0.961973	-53.2	chr15:2675312-2677394:-
lnc_13	25:6556996-6707180:+	ENSDARG00000074746	0.931663	-53.2	chr8:9827766-9948393:+
lnc_119	3:51162759-51191932:+	ENSDARG00000022271	0.934329	-53.2	chr22:36723882-36730709:+
lnc_134	5:27682296-27692185:+	ENSDARG00000071648	0.944819	-53.2	chr22:6312935-6332626:-
lnc_119	3:51162759-51191932:+	ENSDARG00000067524	0.966384	-53.2	chr8:3249016-3354488:-
lnc_103	3:1901739-1905190:+	ENSDARG00000006120	0.904628	-44.6	chr15:27431518-27438464:+
lnc_153	9:15596161-15599804:+	ENSDARG00000038639	0.911662	-45	chr13:21536071-21541681:-
lnc_170	9:41715172-41805948:+	ENSDARG00000038639	0.991871	-45	chr13:21536071-21541681:-
lnc_157	9:24612923-24616371:+	ENSDARG00000038639	0.940154	-45	chr13:21536071-21541681:-
lnc_153	9:15596161-15599804:+	ENSDARG00000063905	0.943666	-45	chrMT:6425-7975:+
lnc_166	9:34261542-34273982:-	ENSDARG00000063905	0.909792	-45	chrMT:6425-7975:+
lnc_170	9:41715172-41805948:+	ENSDARG00000063905	0.948326	-45	chrMT:6425-7975:+
lnc_153	9:15596161-15599804:+	ENSDARG00000103917	0.905167	-45	chr14:14317356-14337627:-
lnc_170	9:41715172-41805948:+	ENSDARG00000103917	0.988308	-45	chr14:14317356-14337627:-
lnc_157	9:24612923-24616371:+	ENSDARG00000103917	0.964567	-45	chr14:14317356-14337627:-
lnc_15	25:9577730-9587240:-	ENSDARG00000074906	0.999308	-45	chr11:384372-400027:-
lnc_14	25:8441288-8444417:+	ENSDARG00000074906	0.99958	-41.9	chr11:384372-400027:-
lnc_191	11:28876423-29072733:-	ENSDARG00000074906	0.973134	-48.3	chr11:384372-400027:-
lnc_146	5:60665238-60669808:+	ENSDARG00000074906	0.916555	-39.2	chr11:384372-400027:-
lnc_194	11:38946147-38950763:-	ENSDARG00000074906	0.969293	-48.3	chr11:384372-400027:-
lnc_178	11:119273-128379:+	ENSDARG00000074906	0.906474	-45	chr11:384372-400027:-
lnc_15	25:9577730-9587240:-	ENSDARG00000062425	0.965826	-45	chr9:24393311-24398214:-
lnc_14	25:8441288-8444417:+	ENSDARG00000062425	0.977054	-41.9	chr9:24393311-24398214:-
lnc_191	11:28876423-29072733:-	ENSDARG00000062425	0.92763	-48.3	chr9:24393311-24398214:-
lnc_194	11:38946147-38950763:-	ENSDARG00000062425	0.958659	-48.3	chr9:24393311-24398214:-
lnc_15	25:9577730-9587240:-	ENSDARG00000057227	0.982453	-45	chr19:24291737-24310940:-
lnc_14	25:8441288-8444417:+	ENSDARG00000057227	0.990231	-41.9	chr19:24291737-24310940:-
lnc_191	11:28876423-29072733:-	ENSDARG00000057227	0.947855	-48.3	chr19:24291737-24310940:-
lnc_194	11:38946147-38950763:-	ENSDARG00000057227	0.968074	-48.3	chr19:24291737-24310940:-
lnc_153	9:15596161-15599804:+	ENSDARG00000031783	0.917111	-45	chr2:42926672-43015837:-
lnc_170	9:41715172-41805948:+	ENSDARG00000031783	1	-45	chr2:42926672-43015837:-
lnc_157	9:24612923-24616371:+	ENSDARG00000031783	0.924364	-45	chr2:42926672-43015837:-
lnc_15	25:9577730-9587240:-	ENSDARG00000021720	0.999973	-45	chr6:40186699-40314609:-
lnc_14	25:8441288-8444417:+	ENSDARG00000021720	0.998278	-41.9	chr6:40186699-40314609:-
lnc_191	11:28876423-29072733:-	ENSDARG00000021720	0.975611	-48.3	chr6:40186699-40314609:-
lnc_146	5:60665238-60669808:+	ENSDARG00000021720	0.919443	-39.3	chr6:40186699-40314609:-
lnc_194	11:38946147-38950763:-	ENSDARG00000021720	0.965226	-48.3	chr6:40186699-40314609:-
lnc_178	11:119273-128379:+	ENSDARG00000021720	0.910257	-45	chr6:40186699-40314609:-
lnc_15	25:9577730-9587240:-	ENSDARG00000070465	0.999958	-45	chr3:30370126-30373577:+
lnc_14	25:8441288-8444417:+	ENSDARG00000070465	0.998252	-41.9	chr3:30370126-30373577:+
lnc_191	11:28876423-29072733:-	ENSDARG00000070465	0.975591	-48.3	chr3:30370126-30373577:+
lnc_146	5:60665238-60669808:+	ENSDARG00000070465	0.918926	-39.3	chr3:30370126-30373577:+
lnc_194	11:38946147-38950763:-	ENSDARG00000070465	0.965117	-48.3	chr3:30370126-30373577:+
lnc_178	11:119273-128379:+	ENSDARG00000070465	0.909646	-45	chr3:30370126-30373577:+
lnc_153	9:15596161-15599804:+	ENSDARG00000019808	0.926624	-45	chr6:17959266-17983562:+
lnc_170	9:41715172-41805948:+	ENSDARG00000019808	0.983135	-45	chr6:17959266-17983562:+
lnc_157	9:24612923-24616371:+	ENSDARG00000019808	0.947287	-45	chr6:17959266-17983562:+
lnc_17	20:14591827-14612658:+	ENSDARG00000037589	0.959628	-48.3	chr23:17583451-17594432:+
lnc_16	KN150498.1:14455-18272:-	ENSDARG00000037589	0.989225	-45	chr23:17583451-17594432:+
lnc_168	9:39199197-39204803:+	ENSDARG00000037589	0.938126	-45	chr23:17583451-17594432:+
lnc_169	9:40279737-40548382:-	ENSDARG00000037589	0.971489	-45	chr23:17583451-17594432:+
lnc_172	9:45426149-45539637:+	ENSDARG00000037589	0.994393	-45	chr23:17583451-17594432:+
lnc_164	9:32934342-32937048:-	ENSDARG00000013968	0.91235	-45	chr13:4876338-4900378:+
lnc_170	9:41715172-41805948:+	ENSDARG00000013968	0.961414	-45	chr13:4876338-4900378:+
lnc_157	9:24612923-24616371:+	ENSDARG00000013968	0.981941	-45	chr13:4876338-4900378:+
lnc_15	25:9577730-9587240:-	ENSDARG00000041379	0.999997	-45	chr18:15585869-15591305:-
lnc_14	25:8441288-8444417:+	ENSDARG00000041379	0.99846	-41.9	chr18:15585869-15591305:-
lnc_191	11:28876423-29072733:-	ENSDARG00000041379	0.975949	-48.3	chr18:15585869-15591305:-
lnc_146	5:60665238-60669808:+	ENSDARG00000041379	0.920474	-39.3	chr18:15585869-15591305:-
lnc_194	11:38946147-38950763:-	ENSDARG00000041379	0.966371	-48.3	chr18:15585869-15591305:-
lnc_178	11:119273-128379:+	ENSDARG00000041379	0.911357	-45	chr18:15585869-15591305:-
lnc_17	20:14591827-14612658:+	ENSDARG00000036630	0.94018	-48.3	chr8:49322016-49356619:-
lnc_16	KN150498.1:14455-18272:-	ENSDARG00000036630	0.959294	-45	chr8:49322016-49356619:-
lnc_169	9:40279737-40548382:-	ENSDARG00000036630	0.927514	-45	chr8:49322016-49356619:-
lnc_172	9:45426149-45539637:+	ENSDARG00000036630	0.963472	-45	chr8:49322016-49356619:-
lnc_15	25:9577730-9587240:-	ENSDARG00000061509	0.999997	-45	chr5:26312967-26318609:+
lnc_14	25:8441288-8444417:+	ENSDARG00000061509	0.99846	-41.9	chr5:26312967-26318609:+
lnc_191	11:28876423-29072733:-	ENSDARG00000061509	0.975949	-48.3	chr5:26312967-26318609:+
lnc_146	5:60665238-60669808:+	ENSDARG00000061509	0.920474	-39.3	chr5:26312967-26318609:+
lnc_194	11:38946147-38950763:-	ENSDARG00000061509	0.966371	-48.3	chr5:26312967-26318609:+
lnc_178	11:119273-128379:+	ENSDARG00000061509	0.911357	-45	chr5:26312967-26318609:+
lnc_153	9:15596161-15599804:+	ENSDARG00000078552	0.928069	-45	chr17:26946960-26958792:+
lnc_170	9:41715172-41805948:+	ENSDARG00000078552	0.989267	-45	chr17:26946960-26958792:+
lnc_157	9:24612923-24616371:+	ENSDARG00000078552	0.915879	-45	chr17:26946960-26958792:+
lnc_15	25:9577730-9587240:-	ENSDARG00000093960	0.953116	-45	chr5:37460806-37463912:-
lnc_14	25:8441288-8444417:+	ENSDARG00000093960	0.966387	-41.9	chr5:37460806-37463912:-
lnc_191	11:28876423-29072733:-	ENSDARG00000093960	0.912365	-48.3	chr5:37460806-37463912:-
lnc_194	11:38946147-38950763:-	ENSDARG00000093960	0.949549	-48.3	chr5:37460806-37463912:-
lnc_153	9:15596161-15599804:+	ENSDARG00000037507	0.917111	-45	chr14:11803521-11823116:+
lnc_170	9:41715172-41805948:+	ENSDARG00000037507	1	-45	chr14:11803521-11823116:+
lnc_157	9:24612923-24616371:+	ENSDARG00000037507	0.924364	-45	chr14:11803521-11823116:+
lnc_15	25:9577730-9587240:-	ENSDARG00000019741	0.999997	-45	chr3:30023124-30027553:-
lnc_14	25:8441288-8444417:+	ENSDARG00000019741	0.99846	-41.9	chr3:30023124-30027553:-
lnc_191	11:28876423-29072733:-	ENSDARG00000019741	0.975949	-48.3	chr3:30023124-30027553:-
lnc_146	5:60665238-60669808:+	ENSDARG00000019741	0.920474	-39.3	chr3:30023124-30027553:-
lnc_194	11:38946147-38950763:-	ENSDARG00000019741	0.966371	-48.3	chr3:30023124-30027553:-
lnc_178	11:119273-128379:+	ENSDARG00000019741	0.911357	-48.3	chr3:30023124-30027553:-
lnc_153	9:15596161-15599804:+	ENSDARG00000075618	0.917111	-45	chr14:25689650-25770627:+
lnc_170	9:41715172-41805948:+	ENSDARG00000075618	1	-45	chr14:25689650-25770627:+
lnc_157	9:24612923-24616371:+	ENSDARG00000075618	0.924364	-45	chr14:25689650-25770627:+
lnc_15	25:9577730-9587240:-	ENSDARG00000061215	0.97579	-45	chr17:26571488-26586555:-
lnc_14	25:8441288-8444417:+	ENSDARG00000061215	0.969934	-41.9	chr17:26571488-26586555:-
lnc_191	11:28876423-29072733:-	ENSDARG00000061215	0.944097	-48.3	chr17:26571488-26586555:-
lnc_194	11:38946147-38950763:-	ENSDARG00000061215	0.911819	-48.3	chr17:26571488-26586555:-
lnc_15	25:9577730-9587240:-	ENSDARG00000104756	0.909856	-45	chr12:48956778-48967304:-
lnc_14	25:8441288-8444417:+	ENSDARG00000104756	0.92856	-45	chr12:48956778-48967304:-
lnc_194	11:38946147-38950763:-	ENSDARG00000104756	0.919375	-48.3	chr12:48956778-48967304:-
lnc_15	25:9577730-9587240:-	ENSDARG00000090577	0.996846	-45	chr8:22495489-22500579:+
lnc_14	25:8441288-8444417:+	ENSDARG00000090577	0.998417	-45	chr8:22495489-22500579:+
lnc_191	11:28876423-29072733:-	ENSDARG00000090577	0.966802	-48.3	chr8:22495489-22500579:+
lnc_146	5:60665238-60669808:+	ENSDARG00000090577	0.903566	-39.3	chr8:22495489-22500579:+
lnc_194	11:38946147-38950763:-	ENSDARG00000090577	0.965401	-48.3	chr8:22495489-22500579:+
lnc_15	25:9577730-9587240:-	ENSDARG00000097523	0.999946	-45	chr3:59855208-59884369:-
lnc_14	25:8441288-8444417:+	ENSDARG00000097523	0.998208	-45	chr3:59855208-59884369:-
lnc_191	11:28876423-29072733:-	ENSDARG00000097523	0.975658	-48.3	chr3:59855208-59884369:-
lnc_146	5:60665238-60669808:+	ENSDARG00000097523	0.918698	-39.3	chr3:59855208-59884369:-
lnc_194	11:38946147-38950763:-	ENSDARG00000097523	0.965073	-48.3	chr3:59855208-59884369:-
lnc_178	11:119273-128379:+	ENSDARG00000097523	0.909352	-48.3	chr3:59855208-59884369:-
lnc_17	20:14591827-14612658:+	ENSDARG00000104767	0.982979	-48.3	chr23:33928510-33975836:+
lnc_16	KN150498.1:14455-18272:-	ENSDARG00000104767	0.996422	-45	chr23:33928510-33975836:+
lnc_169	9:40279737-40548382:-	ENSDARG00000104767	0.972881	-45	chr23:33928510-33975836:+
lnc_172	9:45426149-45539637:+	ENSDARG00000104767	0.998651	-45	chr23:33928510-33975836:+
lnc_169	9:40279737-40548382:-	ENSDARG00000006060	0.926844	-45	chr4:847996-885445:-
lnc_15	25:9577730-9587240:-	ENSDARG00000074260	0.99968	-45	chr7:73623445-73623831:-
lnc_14	25:8441288-8444417:+	ENSDARG00000074260	0.998406	-45	chr7:73623445-73623831:-
lnc_191	11:28876423-29072733:-	ENSDARG00000074260	0.97896	-48.3	chr7:73623445-73623831:-
lnc_146	5:60665238-60669808:+	ENSDARG00000074260	0.920436	-39.3	chr7:73623445-73623831:-
lnc_194	11:38946147-38950763:-	ENSDARG00000074260	0.971169	-48.3	chr7:73623445-73623831:-
lnc_178	11:119273-128379:+	ENSDARG00000074260	0.912319	-48.3	chr7:73623445-73623831:-
lnc_17	20:14591827-14612658:+	ENSDARG00000032831	0.93573	-48.3	chr17:21899295-21939720:+
lnc_16	KN150498.1:14455-18272:-	ENSDARG00000032831	0.983233	-45	chr17:21899295-21939720:+
lnc_169	9:40279737-40548382:-	ENSDARG00000032831	0.999406	-45	chr17:21899295-21939720:+
lnc_172	9:45426149-45539637:+	ENSDARG00000032831	0.959873	-45	chr17:21899295-21939720:+
lnc_153	9:15596161-15599804:+	ENSDARG00000087327	0.917111	-45	chr3:18417820-18421375:+
lnc_170	9:41715172-41805948:+	ENSDARG00000087327	1	-45	chr3:18417820-18421375:+
lnc_157	9:24612923-24616371:+	ENSDARG00000087327	0.924364	-45	chr3:18417820-18421375:+
lnc_15	25:9577730-9587240:-	ENSDARG00000029239	0.987308	-45	chr25:15745270-15809503:+
lnc_14	25:8441288-8444417:+	ENSDARG00000029239	0.983084	-45	chr25:15745270-15809503:+
lnc_191	11:28876423-29072733:-	ENSDARG00000029239	0.956732	-48.3	chr25:15745270-15809503:+
lnc_194	11:38946147-38950763:-	ENSDARG00000029239	0.931871	-48.3	chr25:15745270-15809503:+
lnc_16	KN150498.1:14455-18272:-	ENSDARG00000060120	0.94681	-45	chr6:43022205-43031360:-
lnc_169	9:40279737-40548382:-	ENSDARG00000060120	0.983921	-45	chr6:43022205-43031360:-
lnc_172	9:45426149-45539637:+	ENSDARG00000060120	0.910517	-45	chr6:43022205-43031360:-
lnc_153	9:15596161-15599804:+	ENSDARG00000087092	0.915802	-45	chr7:68785144-68788566:-
lnc_170	9:41715172-41805948:+	ENSDARG00000087092	0.99992	-45	chr7:68785144-68788566:-
lnc_157	9:24612923-24616371:+	ENSDARG00000087092	0.929036	-45	chr7:68785144-68788566:-
lnc_17	20:14591827-14612658:+	ENSDARG00000020771	0.983094	-48.3	chr2:35258307-35491658:+
lnc_16	KN150498.1:14455-18272:-	ENSDARG00000020771	0.996352	-45	chr2:35258307-35491658:+
lnc_169	9:40279737-40548382:-	ENSDARG00000020771	0.972695	-45	chr2:35258307-35491658:+
lnc_172	9:45426149-45539637:+	ENSDARG00000020771	0.998608	-45	chr2:35258307-35491658:+
lnc_150	5:64991490-64995520:-	ENSDARG00000020771	0.900016	-45	chr2:35258307-35491658:+
lnc_164	9:32934342-32937048:-	ENSDARG00000099960	0.91234	-45	chr2:19514901-19566048:+
lnc_157	9:24612923-24616371:+	ENSDARG00000099960	0.955063	-45	chr2:19514901-19566048:+
lnc_170	9:41715172-41805948:+	ENSDARG00000076472	0.967737	-45	chr7:19583601-19596069:+
lnc_157	9:24612923-24616371:+	ENSDARG00000076472	0.961845	-45	chr7:19583601-19596069:+
lnc_17	20:14591827-14612658:+	ENSDARG00000045636	0.982632	-48.3	chr25:35506531-35539644:-
lnc_16	KN150498.1:14455-18272:-	ENSDARG00000045636	0.996993	-45	chr25:35506531-35539644:-
lnc_169	9:40279737-40548382:-	ENSDARG00000045636	0.974479	-45	chr25:35506531-35539644:-
lnc_172	9:45426149-45539637:+	ENSDARG00000045636	0.998535	-45	chr25:35506531-35539644:-
lnc_153	9:15596161-15599804:+	ENSDARG00000063924	0.944411	-45	chrMT:15308-16448:+
lnc_170	9:41715172-41805948:+	ENSDARG00000063924	0.981671	-45	chrMT:15308-16448:+
lnc_153	9:15596161-15599804:+	ENSDARG00000063921	0.931475	-45	chrMT:12897-14717:+
lnc_170	9:41715172-41805948:+	ENSDARG00000063921	0.984043	-45	chrMT:12897-14717:+
lnc_170	9:41715172-41805948:+	ENSDARG00000014047	0.959131	-45	chr10:22175316-22250266:-
lnc_157	9:24612923-24616371:+	ENSDARG00000014047	0.978765	-45	chr10:22175316-22250266:-
lnc_15	25:9577730-9587240:-	ENSDARG00000105120	0.932592	-45	chr15:9463638-9617461:-
lnc_14	25:8441288-8444417:+	ENSDARG00000105120	0.925677	-45	chr15:9463638-9617461:-
lnc_170	9:41715172-41805948:+	ENSDARG00000086826	0.958835	-45	chr11:43083065-43095802:+
lnc_17	20:14591827-14612658:+	ENSDARG00000090268	0.983807	-48.3	chr19:5422878-5429446:-
lnc_16	KN150498.1:14455-18272:-	ENSDARG00000090268	0.996214	-45	chr19:5422878-5429446:-
lnc_169	9:40279737-40548382:-	ENSDARG00000090268	0.972336	-45	chr19:5422878-5429446:-
lnc_172	9:45426149-45539637:+	ENSDARG00000090268	0.998575	-45	chr19:5422878-5429446:-
lnc_150	5:64991490-64995520:-	ENSDARG00000090268	0.901609	-45	chr19:5422878-5429446:-
lnc_15	25:9577730-9587240:-	ENSDARG00000004296	0.999894	-45	chr10:10843326-10865634:+
lnc_14	25:8441288-8444417:+	ENSDARG00000004296	0.999042	-45	chr10:10843326-10865634:+
lnc_191	11:28876423-29072733:-	ENSDARG00000004296	0.975036	-48.3	chr10:10843326-10865634:+
lnc_146	5:60665238-60669808:+	ENSDARG00000004296	0.919133	-39.3	chr10:10843326-10865634:+
lnc_194	11:38946147-38950763:-	ENSDARG00000004296	0.96763	-48.3	chr10:10843326-10865634:+
lnc_178	11:119273-128379:+	ENSDARG00000004296	0.909648	-48.3	chr10:10843326-10865634:+
lnc_15	25:9577730-9587240:-	ENSDARG00000013351	0.947572	-45	chr22:18517032-18521296:-
lnc_14	25:8441288-8444417:+	ENSDARG00000013351	0.963388	-45	chr22:18517032-18521296:-
lnc_191	11:28876423-29072733:-	ENSDARG00000013351	0.909965	-48.3	chr22:18517032-18521296:-
lnc_194	11:38946147-38950763:-	ENSDARG00000013351	0.964855	-48.3	chr22:18517032-18521296:-
lnc_15	25:9577730-9587240:-	ENSDARG00000100279	0.998812	-45	chr7:6218467-6219642:-
lnc_14	25:8441288-8444417:+	ENSDARG00000100279	0.996132	-45	chr7:6218467-6219642:-
lnc_191	11:28876423-29072733:-	ENSDARG00000100279	0.982435	-48.3	chr7:6218467-6219642:-
lnc_146	5:60665238-60669808:+	ENSDARG00000100279	0.921414	-39.3	chr7:6218467-6219642:-
lnc_194	11:38946147-38950763:-	ENSDARG00000100279	0.970323	-48.3	chr7:6218467-6219642:-
lnc_178	11:119273-128379:+	ENSDARG00000100279	0.916243	-48.3	chr7:6218467-6219642:-
lnc_153	9:15596161-15599804:+	ENSDARG00000031929	0.917915	-45	chr14:32930073-32937770:-
lnc_170	9:41715172-41805948:+	ENSDARG00000031929	0.970167	-45	chr14:32930073-32937770:-
lnc_15	25:9577730-9587240:-	ENSDARG00000025301	0.999997	-45	chr3:31660727-31672767:-
lnc_14	25:8441288-8444417:+	ENSDARG00000025301	0.99846	-45	chr3:31660727-31672767:-
lnc_191	11:28876423-29072733:-	ENSDARG00000025301	0.975949	-48.3	chr3:31660727-31672767:-
lnc_146	5:60665238-60669808:+	ENSDARG00000025301	0.920474	-39.3	chr3:31660727-31672767:-
lnc_194	11:38946147-38950763:-	ENSDARG00000025301	0.966371	-48.3	chr3:31660727-31672767:-
lnc_178	11:119273-128379:+	ENSDARG00000025301	0.911357	-48.3	chr3:31660727-31672767:-
lnc_153	9:15596161-15599804:+	ENSDARG00000077712	0.953396	-45	chr17:49932200-49992665:-
lnc_170	9:41715172-41805948:+	ENSDARG00000077712	0.950342	-45	chr17:49932200-49992665:-
lnc_16	KN150498.1:14455-18272:-	ENSDARG00000096603	0.937058	-45	chr25:35742338-35760296:+
lnc_169	9:40279737-40548382:-	ENSDARG00000096603	0.934466	-45	chr25:35742338-35760296:+
lnc_172	9:45426149-45539637:+	ENSDARG00000096603	0.921724	-45	chr25:35742338-35760296:+
lnc_170	9:41715172-41805948:+	ENSDARG00000056836	0.974529	-45	chr17:22524812-22532842:-
lnc_157	9:24612923-24616371:+	ENSDARG00000056836	0.945626	-45	chr17:22524812-22532842:-
lnc_164	9:32934342-32937048:-	ENSDARG00000032619	0.900416	-45	chr3:18035876-18039543:-
lnc_157	9:24612923-24616371:+	ENSDARG00000032619	0.967988	-45	chr3:18035876-18039543:-
lnc_169	9:40279737-40548382:-	ENSDARG00000043482	0.904814	-45	chr8:13496680-13503809:-
lnc_153	9:15596161-15599804:+	ENSDARG00000063917	0.958539	-45	chrMT:11299-12679:+
lnc_166	9:34261542-34273982:-	ENSDARG00000063917	0.907735	-45	chrMT:11299-12679:+
lnc_170	9:41715172-41805948:+	ENSDARG00000063917	0.964113	-45	chrMT:11299-12679:+
lnc_15	25:9577730-9587240:-	ENSDARG00000102453	0.999994	-45	chr25:36796114-36837199:+
lnc_14	25:8441288-8444417:+	ENSDARG00000102453	0.998538	-45	chr25:36796114-36837199:+
lnc_191	11:28876423-29072733:-	ENSDARG00000102453	0.976032	-48.3	chr25:36796114-36837199:+
lnc_146	5:60665238-60669808:+	ENSDARG00000102453	0.920108	-39.3	chr25:36796114-36837199:+
lnc_194	11:38946147-38950763:-	ENSDARG00000102453	0.966732	-48.3	chr25:36796114-36837199:+
lnc_178	11:119273-128379:+	ENSDARG00000102453	0.910978	-48.3	chr25:36796114-36837199:+
lnc_164	9:32934342-32937048:-	ENSDARG00000002509	0.902911	-45	chr13:35848530-35851154:-
lnc_170	9:41715172-41805948:+	ENSDARG00000002509	0.969425	-45	chr13:35848530-35851154:-
lnc_157	9:24612923-24616371:+	ENSDARG00000002509	0.972566	-45	chr13:35848530-35851154:-
lnc_15	25:9577730-9587240:-	ENSDARG00000086604	0.999405	-45	chr25:35817418-35817804:-
lnc_14	25:8441288-8444417:+	ENSDARG00000086604	0.997612	-45	chr25:35817418-35817804:-
lnc_191	11:28876423-29072733:-	ENSDARG00000086604	0.980047	-48.3	chr25:35817418-35817804:-
lnc_146	5:60665238-60669808:+	ENSDARG00000086604	0.920518	-39.3	chr25:35817418-35817804:-
lnc_194	11:38946147-38950763:-	ENSDARG00000086604	0.970383	-48.3	chr25:35817418-35817804:-
lnc_178	11:119273-128379:+	ENSDARG00000086604	0.914098	-48.3	chr25:35817418-35817804:-
lnc_164	9:32934342-32937048:-	ENSDARG00000002172	0.906247	-45	chr8:40286105-40287812:-
lnc_157	9:24612923-24616371:+	ENSDARG00000002172	0.981229	-45	chr8:40286105-40287812:-
lnc_15	25:9577730-9587240:-	ENSDARG00000071446	0.999912	-45	chr24:39800213-39809618:+
lnc_14	25:8441288-8444417:+	ENSDARG00000071446	0.999014	-45	chr24:39800213-39809618:+
lnc_191	11:28876423-29072733:-	ENSDARG00000071446	0.975322	-48.3	chr24:39800213-39809618:+
lnc_146	5:60665238-60669808:+	ENSDARG00000071446	0.919305	-39.3	chr24:39800213-39809618:+
lnc_194	11:38946147-38950763:-	ENSDARG00000071446	0.967867	-48.3	chr24:39800213-39809618:+
lnc_178	11:119273-128379:+	ENSDARG00000071446	0.909779	-48.3	chr24:39800213-39809618:+
lnc_164	9:32934342-32937048:-	ENSDARG00000043128	0.901353	-45	chr15:2675312-2677394:-
lnc_170	9:41715172-41805948:+	ENSDARG00000043128	0.916924	-45	chr15:2675312-2677394:-
lnc_157	9:24612923-24616371:+	ENSDARG00000043128	0.958126	-45	chr15:2675312-2677394:-
lnc_15	25:9577730-9587240:-	ENSDARG00000074746	0.935594	-45	chr8:9827766-9948393:+
lnc_14	25:8441288-8444417:+	ENSDARG00000074746	0.927512	-45	chr8:9827766-9948393:+
lnc_15	25:9577730-9587240:-	ENSDARG00000096739	0.999945	-45	chr12:22486542-22496861:+
lnc_14	25:8441288-8444417:+	ENSDARG00000096739	0.998296	-45	chr12:22486542-22496861:+
lnc_191	11:28876423-29072733:-	ENSDARG00000096739	0.975341	-48.3	chr12:22486542-22496861:+
lnc_146	5:60665238-60669808:+	ENSDARG00000096739	0.918797	-39.3	chr12:22486542-22496861:+
lnc_194	11:38946147-38950763:-	ENSDARG00000096739	0.965029	-48.3	chr12:22486542-22496861:+
lnc_178	11:119273-128379:+	ENSDARG00000096739	0.909338	-48.3	chr12:22486542-22496861:+
lnc_15	25:9577730-9587240:-	ENSDARG00000022183	0.999999	-45	chr13:25249982-25258601:+
lnc_14	25:8441288-8444417:+	ENSDARG00000022183	0.998438	-45	chr13:25249982-25258601:+
lnc_191	11:28876423-29072733:-	ENSDARG00000022183	0.975887	-48.3	chr13:25249982-25258601:+
lnc_146	5:60665238-60669808:+	ENSDARG00000022183	0.920746	-39.3	chr13:25249982-25258601:+
lnc_194	11:38946147-38950763:-	ENSDARG00000022183	0.96622	-48.3	chr13:25249982-25258601:+
lnc_178	11:119273-128379:+	ENSDARG00000022183	0.911704	-48.3	chr13:25249982-25258601:+
lnc_164	9:32934342-32937048:-	ENSDARG00000022271	0.916481	-45	chr22:36723882-36730709:+
lnc_170	9:41715172-41805948:+	ENSDARG00000022271	0.945508	-45	chr22:36723882-36730709:+
lnc_157	9:24612923-24616371:+	ENSDARG00000022271	0.998152	-45	chr22:36723882-36730709:+
lnc_15	25:9577730-9587240:-	ENSDARG00000071553	0.999997	-45	chr22:6902448-6911305:-
lnc_14	25:8441288-8444417:+	ENSDARG00000071553	0.99846	-45	chr22:6902448-6911305:-
lnc_191	11:28876423-29072733:-	ENSDARG00000071553	0.975949	-48.3	chr22:6902448-6911305:-
lnc_146	5:60665238-60669808:+	ENSDARG00000071553	0.920474	-39.3	chr22:6902448-6911305:-
lnc_194	11:38946147-38950763:-	ENSDARG00000071553	0.966371	-48.3	chr22:6902448-6911305:-
lnc_178	11:119273-128379:+	ENSDARG00000071553	0.911357	-48.3	chr22:6902448-6911305:-
lnc_15	25:9577730-9587240:-	ENSDARG00000045958	0.999992	-45	chr9:54688229-54723923:+
lnc_14	25:8441288-8444417:+	ENSDARG00000045958	0.99845	-45	chr9:54688229-54723923:+
lnc_191	11:28876423-29072733:-	ENSDARG00000045958	0.975793	-48.3	chr9:54688229-54723923:+
lnc_146	5:60665238-60669808:+	ENSDARG00000045958	0.919928	-41.9	chr9:54688229-54723923:+
lnc_194	11:38946147-38950763:-	ENSDARG00000045958	0.96609	-48.3	chr9:54688229-54723923:+
lnc_178	11:119273-128379:+	ENSDARG00000045958	0.910737	-48.3	chr9:54688229-54723923:+
lnc_153	9:15596161-15599804:+	ENSDARG00000067524	0.909018	-45	chr8:3249016-3354488:-
lnc_164	9:32934342-32937048:-	ENSDARG00000067524	0.925266	-45	chr8:3249016-3354488:-
lnc_170	9:41715172-41805948:+	ENSDARG00000067524	0.962349	-45	chr8:3249016-3354488:-
lnc_157	9:24612923-24616371:+	ENSDARG00000067524	0.965753	-45	chr8:3249016-3354488:-
lnc_15	25:9577730-9587240:-	ENSDARG00000061804	0.999995	-45	chr19:31309942-31317277:-
lnc_14	25:8441288-8444417:+	ENSDARG00000061804	0.998428	-45	chr19:31309942-31317277:-
lnc_191	11:28876423-29072733:-	ENSDARG00000061804	0.976278	-48.3	chr19:31309942-31317277:-
lnc_146	5:60665238-60669808:+	ENSDARG00000061804	0.920187	-41.9	chr19:31309942-31317277:-
lnc_194	11:38946147-38950763:-	ENSDARG00000061804	0.966632	-48.3	chr19:31309942-31317277:-
lnc_178	11:119273-128379:+	ENSDARG00000061804	0.911137	-48.3	chr19:31309942-31317277:-
lnc_198	11:42547787-42552776:+	ENSDARG00000074906	0.999022	-33.6	chr11:384372-400027:-
lnc_200	11:44035301-44037524:+	ENSDARG00000074906	0.90663	-53.6	chr11:384372-400027:-
lnc_228	12:37039776-37096670:+	ENSDARG00000074906	0.994507	-56.1	chr11:384372-400027:-
lnc_198	11:42547787-42552776:+	ENSDARG00000062425	0.983608	-36.1	chr9:24393311-24398214:-
lnc_228	12:37039776-37096670:+	ENSDARG00000062425	0.956379	-56.1	chr9:24393311-24398214:-
lnc_20	20:23174292-23184176:-	ENSDARG00000004187	0.998855	-56.1	chr21:5004589-5009491:+
lnc_198	11:42547787-42552776:+	ENSDARG00000057227	0.994338	-36.1	chr19:24291737-24310940:-
lnc_200	11:44035301-44037524:+	ENSDARG00000057227	0.902204	-53.6	chr19:24291737-24310940:-
lnc_228	12:37039776-37096670:+	ENSDARG00000057227	0.974329	-56.1	chr19:24291737-24310940:-
lnc_198	11:42547787-42552776:+	ENSDARG00000021720	0.99656	-36.1	chr6:40186699-40314609:-
lnc_200	11:44035301-44037524:+	ENSDARG00000021720	0.903378	-53.6	chr6:40186699-40314609:-
lnc_228	12:37039776-37096670:+	ENSDARG00000021720	0.996561	-56.1	chr6:40186699-40314609:-
lnc_198	11:42547787-42552776:+	ENSDARG00000070465	0.996534	-36.1	chr3:30370126-30373577:+
lnc_200	11:44035301-44037524:+	ENSDARG00000070465	0.903218	-53.6	chr3:30370126-30373577:+
lnc_228	12:37039776-37096670:+	ENSDARG00000070465	0.996705	-56.1	chr3:30370126-30373577:+
lnc_203	10:24864945-24883042:-	ENSDARG00000037589	0.917125	-56.1	chr23:17583451-17594432:+
lnc_206	10:34180561-34203385:+	ENSDARG00000037589	0.995666	-56.1	chr23:17583451-17594432:+
lnc_209	13:10155227-10214405:-	ENSDARG00000037589	0.92684	-56.1	chr23:17583451-17594432:+
lnc_198	11:42547787-42552776:+	ENSDARG00000041379	0.996738	-37.3	chr18:15585869-15591305:-
lnc_200	11:44035301-44037524:+	ENSDARG00000041379	0.904454	-53.6	chr18:15585869-15591305:-
lnc_228	12:37039776-37096670:+	ENSDARG00000041379	0.99599	-56.1	chr18:15585869-15591305:-
lnc_206	10:34180561-34203385:+	ENSDARG00000036630	0.960703	-56.1	chr8:49322016-49356619:-
lnc_198	11:42547787-42552776:+	ENSDARG00000061509	0.996738	-37.3	chr5:26312967-26318609:+
lnc_200	11:44035301-44037524:+	ENSDARG00000061509	0.904454	-53.6	chr5:26312967-26318609:+
lnc_228	12:37039776-37096670:+	ENSDARG00000061509	0.99599	-56.1	chr5:26312967-26318609:+
lnc_198	11:42547787-42552776:+	ENSDARG00000093960	0.97439	-37.3	chr5:37460806-37463912:-
lnc_228	12:37039776-37096670:+	ENSDARG00000093960	0.9435	-56.1	chr5:37460806-37463912:-
lnc_209	13:10155227-10214405:-	ENSDARG00000055713	0.934512	-56.1	chr3:37055828-37093442:+
lnc_20	20:23174292-23184176:-	ENSDARG00000079244	0.964699	-56.1	chr5:3673802-3678014:+
lnc_19	20:21578802-21592578:+	ENSDARG00000040510	0.917827	-53.6	chr12:4258265-4264718:-
lnc_198	11:42547787-42552776:+	ENSDARG00000019741	0.996738	-37.3	chr3:30023124-30027553:-
lnc_200	11:44035301-44037524:+	ENSDARG00000019741	0.904454	-53.6	chr3:30023124-30027553:-
lnc_228	12:37039776-37096670:+	ENSDARG00000019741	0.99599	-56.1	chr3:30023124-30027553:-
lnc_233	15:12057646-12061486:-	ENSDARG00000061215	0.907315	-56.1	chr17:26571488-26586555:-
lnc_198	11:42547787-42552776:+	ENSDARG00000061215	0.968365	-37.3	chr17:26571488-26586555:-
lnc_228	12:37039776-37096670:+	ENSDARG00000061215	0.991475	-56.1	chr17:26571488-26586555:-
lnc_198	11:42547787-42552776:+	ENSDARG00000104756	0.940032	-53.6	chr12:48956778-48967304:-
lnc_198	11:42547787-42552776:+	ENSDARG00000090577	0.999221	-53.6	chr8:22495489-22500579:+
lnc_200	11:44035301-44037524:+	ENSDARG00000090577	0.902052	-53.6	chr8:22495489-22500579:+
lnc_228	12:37039776-37096670:+	ENSDARG00000090577	0.994633	-56.1	chr8:22495489-22500579:+
lnc_198	11:42547787-42552776:+	ENSDARG00000097523	0.996454	-53.6	chr3:59855208-59884369:-
lnc_200	11:44035301-44037524:+	ENSDARG00000097523	0.903091	-53.6	chr3:59855208-59884369:-
lnc_228	12:37039776-37096670:+	ENSDARG00000097523	0.996783	-56.1	chr3:59855208-59884369:-
lnc_203	10:24864945-24883042:-	ENSDARG00000104767	0.934685	-56.1	chr23:33928510-33975836:+
lnc_205	10:33932271-33936504:-	ENSDARG00000104767	0.914214	-56.1	chr23:33928510-33975836:+
lnc_206	10:34180561-34203385:+	ENSDARG00000104767	0.99723	-56.1	chr23:33928510-33975836:+
lnc_209	13:10155227-10214405:-	ENSDARG00000104767	0.921954	-56.1	chr23:33928510-33975836:+
lnc_203	10:24864945-24883042:-	ENSDARG00000006060	0.917037	-56.1	chr4:847996-885445:-
lnc_209	13:10155227-10214405:-	ENSDARG00000006060	0.972567	-56.1	chr4:847996-885445:-
lnc_198	11:42547787-42552776:+	ENSDARG00000074260	0.99688	-53.6	chr7:73623445-73623831:-
lnc_200	11:44035301-44037524:+	ENSDARG00000074260	0.91222	-53.6	chr7:73623445-73623831:-
lnc_228	12:37039776-37096670:+	ENSDARG00000074260	0.99371	-56.1	chr7:73623445-73623831:-
lnc_203	10:24864945-24883042:-	ENSDARG00000032831	0.963025	-56.1	chr17:21899295-21939720:+
lnc_206	10:34180561-34203385:+	ENSDARG00000032831	0.95709	-56.1	chr17:21899295-21939720:+
lnc_209	13:10155227-10214405:-	ENSDARG00000032831	0.991285	-56.1	chr17:21899295-21939720:+
lnc_198	11:42547787-42552776:+	ENSDARG00000029239	0.981822	-53.6	chr25:15745270-15809503:+
lnc_228	12:37039776-37096670:+	ENSDARG00000029239	0.997559	-56.1	chr25:15745270-15809503:+
lnc_203	10:24864945-24883042:-	ENSDARG00000060120	0.950468	-56.1	chr6:43022205-43031360:-
lnc_206	10:34180561-34203385:+	ENSDARG00000060120	0.907031	-56.1	chr6:43022205-43031360:-
lnc_209	13:10155227-10214405:-	ENSDARG00000060120	0.999911	-56.1	chr6:43022205-43031360:-
lnc_233	15:12057646-12061486:-	ENSDARG00000044179	0.984806	-56.1	chr11:1874658-1923924:+
lnc_228	12:37039776-37096670:+	ENSDARG00000044179	0.904172	-56.1	chr11:1874658-1923924:+
lnc_20	20:23174292-23184176:-	ENSDARG00000086789	0.921245	-56.1	chr17:31259474-31327437:-
lnc_203	10:24864945-24883042:-	ENSDARG00000020771	0.934614	-56.1	chr2:35258307-35491658:+
lnc_205	10:33932271-33936504:-	ENSDARG00000020771	0.914418	-56.1	chr2:35258307-35491658:+
lnc_206	10:34180561-34203385:+	ENSDARG00000020771	0.997168	-56.1	chr2:35258307-35491658:+
lnc_209	13:10155227-10214405:-	ENSDARG00000020771	0.921648	-56.1	chr2:35258307-35491658:+
lnc_203	10:24864945-24883042:-	ENSDARG00000045636	0.936309	-56.1	chr25:35506531-35539644:-
lnc_205	10:33932271-33936504:-	ENSDARG00000045636	0.913672	-56.1	chr25:35506531-35539644:-
lnc_206	10:34180561-34203385:+	ENSDARG00000045636	0.997074	-56.1	chr25:35506531-35539644:-
lnc_209	13:10155227-10214405:-	ENSDARG00000045636	0.92461	-56.1	chr25:35506531-35539644:-
lnc_19	20:21578802-21592578:+	ENSDARG00000022813	0.932446	-53.6	chr14:7091395-7102955:-
lnc_19	20:21578802-21592578:+	ENSDARG00000032808	0.976034	-53.6	chr1:11508900-11541317:+
lnc_233	15:12057646-12061486:-	ENSDARG00000105120	0.95495	-56.1	chr15:9463638-9617461:-
lnc_198	11:42547787-42552776:+	ENSDARG00000105120	0.925397	-53.6	chr15:9463638-9617461:-
lnc_228	12:37039776-37096670:+	ENSDARG00000105120	0.96083	-56.1	chr15:9463638-9617461:-
lnc_203	10:24864945-24883042:-	ENSDARG00000090268	0.935209	-56.1	chr19:5422878-5429446:-
lnc_205	10:33932271-33936504:-	ENSDARG00000090268	0.915964	-56.1	chr19:5422878-5429446:-
lnc_206	10:34180561-34203385:+	ENSDARG00000090268	0.997125	-56.1	chr19:5422878-5429446:-
lnc_209	13:10155227-10214405:-	ENSDARG00000090268	0.921062	-56.1	chr19:5422878-5429446:-
lnc_198	11:42547787-42552776:+	ENSDARG00000004296	0.99776	-53.6	chr10:10843326-10865634:+
lnc_200	11:44035301-44037524:+	ENSDARG00000004296	0.905421	-53.6	chr10:10843326-10865634:+
lnc_228	12:37039776-37096670:+	ENSDARG00000004296	0.995585	-56.1	chr10:10843326-10865634:+
lnc_198	11:42547787-42552776:+	ENSDARG00000013351	0.964944	-53.6	chr22:18517032-18521296:-
lnc_228	12:37039776-37096670:+	ENSDARG00000013351	0.930947	-56.1	chr22:18517032-18521296:-
lnc_198	11:42547787-42552776:+	ENSDARG00000100279	0.99441	-53.6	chr7:6218467-6219642:-
lnc_200	11:44035301-44037524:+	ENSDARG00000100279	0.917931	-53.6	chr7:6218467-6219642:-
lnc_228	12:37039776-37096670:+	ENSDARG00000100279	0.992013	-56.1	chr7:6218467-6219642:-
lnc_20	20:23174292-23184176:-	ENSDARG00000016457	0.975828	-56.1	chr12:13244494-13268580:+
lnc_199	11:43924681-43936525:+	ENSDARG00000004211	0.950323	-53.6	chr16:17734795-17752003:-
lnc_198	11:42547787-42552776:+	ENSDARG00000025301	0.996738	-53.6	chr3:31660727-31672767:-
lnc_200	11:44035301-44037524:+	ENSDARG00000025301	0.904454	-53.6	chr3:31660727-31672767:-
lnc_228	12:37039776-37096670:+	ENSDARG00000025301	0.99599	-56.1	chr3:31660727-31672767:-
lnc_233	15:12057646-12061486:-	ENSDARG00000045556	0.9898	-56.1	chr25:33966907-34018028:+
lnc_218	13:51168150-51180025:-	ENSDARG00000077712	0.914086	-56.1	chr17:49932200-49992665:-
lnc_206	10:34180561-34203385:+	ENSDARG00000096603	0.917691	-56.1	chr25:35742338-35760296:+
lnc_209	13:10155227-10214405:-	ENSDARG00000096603	0.907254	-56.1	chr25:35742338-35760296:+
lnc_209	13:10155227-10214405:-	ENSDARG00000043482	0.962097	-56.1	chr8:13496680-13503809:-
lnc_20	20:23174292-23184176:-	ENSDARG00000002754	0.943196	-56.1	chr25:29999332-30011715:+
lnc_198	11:42547787-42552776:+	ENSDARG00000102453	0.996882	-53.6	chr25:36796114-36837199:+
lnc_200	11:44035301-44037524:+	ENSDARG00000102453	0.904959	-56.1	chr25:36796114-36837199:+
lnc_228	12:37039776-37096670:+	ENSDARG00000102453	0.995921	-56.1	chr25:36796114-36837199:+
lnc_198	11:42547787-42552776:+	ENSDARG00000086604	0.996327	-53.6	chr25:35817418-35817804:-
lnc_200	11:44035301-44037524:+	ENSDARG00000086604	0.915371	-56.1	chr25:35817418-35817804:-
lnc_228	12:37039776-37096670:+	ENSDARG00000086604	0.993102	-56.1	chr25:35817418-35817804:-
lnc_198	11:42547787-42552776:+	ENSDARG00000071446	0.997646	-53.6	chr24:39800213-39809618:+
lnc_200	11:44035301-44037524:+	ENSDARG00000071446	0.905531	-56.1	chr24:39800213-39809618:+
lnc_228	12:37039776-37096670:+	ENSDARG00000071446	0.995548	-56.1	chr24:39800213-39809618:+
lnc_233	15:12057646-12061486:-	ENSDARG00000074746	0.953872	-56.1	chr8:9827766-9948393:+
lnc_198	11:42547787-42552776:+	ENSDARG00000074746	0.926365	-53.6	chr8:9827766-9948393:+
lnc_228	12:37039776-37096670:+	ENSDARG00000074746	0.963268	-56.1	chr8:9827766-9948393:+
lnc_198	11:42547787-42552776:+	ENSDARG00000096739	0.99657	-53.6	chr12:22486542-22496861:+
lnc_200	11:44035301-44037524:+	ENSDARG00000096739	0.902728	-56.1	chr12:22486542-22496861:+
lnc_228	12:37039776-37096670:+	ENSDARG00000096739	0.99678	-56.1	chr12:22486542-22496861:+
lnc_198	11:42547787-42552776:+	ENSDARG00000022183	0.996717	-53.6	chr13:25249982-25258601:+
lnc_200	11:44035301-44037524:+	ENSDARG00000022183	0.904369	-56.1	chr13:25249982-25258601:+
lnc_228	12:37039776-37096670:+	ENSDARG00000022183	0.995967	-56.1	chr13:25249982-25258601:+
lnc_198	11:42547787-42552776:+	ENSDARG00000071553	0.996738	-53.6	chr22:6902448-6911305:-
lnc_200	11:44035301-44037524:+	ENSDARG00000071553	0.904454	-56.1	chr22:6902448-6911305:-
lnc_228	12:37039776-37096670:+	ENSDARG00000071553	0.99599	-56.1	chr22:6902448-6911305:-
lnc_198	11:42547787-42552776:+	ENSDARG00000045958	0.996759	-53.6	chr9:54688229-54723923:+
lnc_200	11:44035301-44037524:+	ENSDARG00000045958	0.904158	-56.1	chr9:54688229-54723923:+
lnc_228	12:37039776-37096670:+	ENSDARG00000045958	0.996193	-56.1	chr9:54688229-54723923:+
lnc_198	11:42547787-42552776:+	ENSDARG00000061804	0.996706	-53.6	chr19:31309942-31317277:-
lnc_200	11:44035301-44037524:+	ENSDARG00000061804	0.905015	-56.1	chr19:31309942-31317277:-
lnc_228	12:37039776-37096670:+	ENSDARG00000061804	0.995955	-56.1	chr19:31309942-31317277:-
lnc_201	10:18283364-18293869:+	ENSDARG00000006120	0.935574	-56.1	chr15:27431518-27438464:+
lnc_284	18:24286896-24490351:-	ENSDARG00000038639	0.993778	-45.19	chr13:21536071-21541681:-
lnc_284	18:24286896-24490351:-	ENSDARG00000063905	0.9396	-45.19	chrMT:6425-7975:+
lnc_284	18:24286896-24490351:-	ENSDARG00000103917	0.994222	-45.19	chr14:14317356-14337627:-
lnc_248	17:34758942-34857812:-	ENSDARG00000074906	0.954396	-44	chr11:384372-400027:-
lnc_247	17:31108192-31110875:+	ENSDARG00000074906	0.992868	-42	chr11:384372-400027:-
lnc_260	16:22252255-22255331:-	ENSDARG00000074906	0.996076	-45.19	chr11:384372-400027:-
lnc_254	17:48929120-48934591:+	ENSDARG00000074906	0.929718	-45.19	chr11:384372-400027:-
lnc_248	17:34758942-34857812:-	ENSDARG00000062425	0.907832	-44	chr9:24393311-24398214:-
lnc_247	17:31108192-31110875:+	ENSDARG00000062425	0.958699	-42	chr9:24393311-24398214:-
lnc_260	16:22252255-22255331:-	ENSDARG00000062425	0.957142	-45.19	chr9:24393311-24398214:-
lnc_254	17:48929120-48934591:+	ENSDARG00000062425	0.925567	-45.19	chr9:24393311-24398214:-
lnc_248	17:34758942-34857812:-	ENSDARG00000057227	0.929401	-44	chr19:24291737-24310940:-
lnc_247	17:31108192-31110875:+	ENSDARG00000057227	0.976012	-42.4	chr19:24291737-24310940:-
lnc_260	16:22252255-22255331:-	ENSDARG00000057227	0.975556	-45.19	chr19:24291737-24310940:-
lnc_254	17:48929120-48934591:+	ENSDARG00000057227	0.933408	-45.19	chr19:24291737-24310940:-
lnc_284	18:24286896-24490351:-	ENSDARG00000031783	0.998488	-45.19	chr2:42926672-43015837:-
lnc_248	17:34758942-34857812:-	ENSDARG00000021720	0.956074	-44	chr6:40186699-40314609:-
lnc_247	17:31108192-31110875:+	ENSDARG00000021720	0.993274	-42.4	chr6:40186699-40314609:-
lnc_260	16:22252255-22255331:-	ENSDARG00000021720	0.998042	-45.19	chr6:40186699-40314609:-
lnc_254	17:48929120-48934591:+	ENSDARG00000021720	0.923695	-45.19	chr6:40186699-40314609:-
lnc_248	17:34758942-34857812:-	ENSDARG00000070465	0.955673	-44	chr3:30370126-30373577:+
lnc_247	17:31108192-31110875:+	ENSDARG00000070465	0.993226	-42.4	chr3:30370126-30373577:+
lnc_260	16:22252255-22255331:-	ENSDARG00000070465	0.998142	-45.19	chr3:30370126-30373577:+
lnc_254	17:48929120-48934591:+	ENSDARG00000070465	0.923315	-45.19	chr3:30370126-30373577:+
lnc_284	18:24286896-24490351:-	ENSDARG00000019808	0.987258	-45.19	chr6:17959266-17983562:+
lnc_242	15:46795889-46799782:-	ENSDARG00000037589	0.968993	-31	chr23:17583451-17594432:+
lnc_269	16:43070955-43090325:-	ENSDARG00000037589	0.937455	-45.19	chr23:17583451-17594432:+
lnc_26	20:35638403-35642315:-	ENSDARG00000037589	0.989543	-45.19	chr23:17583451-17594432:+
lnc_256	17:7585551-7588030:+	ENSDARG00000037589	0.973486	-45.19	chr23:17583451-17594432:+
lnc_272	16:54887858-54893154:-	ENSDARG00000037589	0.978369	-45.19	chr23:17583451-17594432:+
lnc_281	18:16989562-16994000:+	ENSDARG00000037589	0.913247	-45.19	chr23:17583451-17594432:+
lnc_280	18:1620387-1631689:+	ENSDARG00000037589	0.959708	-45.19	chr23:17583451-17594432:+
lnc_284	18:24286896-24490351:-	ENSDARG00000013968	0.973367	-45.19	chr13:4876338-4900378:+
lnc_248	17:34758942-34857812:-	ENSDARG00000041379	0.95748	-44	chr18:15585869-15591305:-
lnc_247	17:31108192-31110875:+	ENSDARG00000041379	0.993703	-42.4	chr18:15585869-15591305:-
lnc_260	16:22252255-22255331:-	ENSDARG00000041379	0.997686	-45.19	chr18:15585869-15591305:-
lnc_254	17:48929120-48934591:+	ENSDARG00000041379	0.925929	-45.19	chr18:15585869-15591305:-
lnc_242	15:46795889-46799782:-	ENSDARG00000036630	0.928655	-31	chr8:49322016-49356619:-
lnc_26	20:35638403-35642315:-	ENSDARG00000036630	0.968004	-45.19	chr8:49322016-49356619:-
lnc_256	17:7585551-7588030:+	ENSDARG00000036630	0.953255	-45.19	chr8:49322016-49356619:-
lnc_272	16:54887858-54893154:-	ENSDARG00000036630	0.992966	-45.19	chr8:49322016-49356619:-
lnc_281	18:16989562-16994000:+	ENSDARG00000036630	0.94414	-45.19	chr8:49322016-49356619:-
lnc_280	18:1620387-1631689:+	ENSDARG00000036630	0.940256	-45.19	chr8:49322016-49356619:-
lnc_248	17:34758942-34857812:-	ENSDARG00000061509	0.95748	-44	chr5:26312967-26318609:+
lnc_247	17:31108192-31110875:+	ENSDARG00000061509	0.993703	-42.4	chr5:26312967-26318609:+
lnc_260	16:22252255-22255331:-	ENSDARG00000061509	0.997686	-45.19	chr5:26312967-26318609:+
lnc_254	17:48929120-48934591:+	ENSDARG00000061509	0.925929	-45.19	chr5:26312967-26318609:+
lnc_284	18:24286896-24490351:-	ENSDARG00000078552	0.987982	-45.19	chr17:26946960-26958792:+
lnc_247	17:31108192-31110875:+	ENSDARG00000093960	0.945464	-42.4	chr5:37460806-37463912:-
lnc_260	16:22252255-22255331:-	ENSDARG00000093960	0.943841	-45.19	chr5:37460806-37463912:-
lnc_254	17:48929120-48934591:+	ENSDARG00000093960	0.916654	-45.19	chr5:37460806-37463912:-
lnc_284	18:24286896-24490351:-	ENSDARG00000037507	0.998488	-45.19	chr14:11803521-11823116:+
lnc_248	17:34758942-34857812:-	ENSDARG00000019741	0.95748	-44	chr3:30023124-30027553:-
lnc_247	17:31108192-31110875:+	ENSDARG00000019741	0.993703	-42.4	chr3:30023124-30027553:-
lnc_260	16:22252255-22255331:-	ENSDARG00000019741	0.997686	-45.19	chr3:30023124-30027553:-
lnc_254	17:48929120-48934591:+	ENSDARG00000019741	0.925929	-45.19	chr3:30023124-30027553:-
lnc_284	18:24286896-24490351:-	ENSDARG00000075618	0.998488	-45.19	chr14:25689650-25770627:+
lnc_247	17:31108192-31110875:+	ENSDARG00000061215	0.958391	-42.4	chr17:26571488-26586555:-
lnc_260	16:22252255-22255331:-	ENSDARG00000061215	0.986397	-45.19	chr17:26571488-26586555:-
lnc_247	17:31108192-31110875:+	ENSDARG00000104756	0.902477	-44	chr12:48956778-48967304:-
lnc_248	17:34758942-34857812:-	ENSDARG00000090577	0.941109	-44	chr8:22495489-22500579:+
lnc_247	17:31108192-31110875:+	ENSDARG00000090577	0.98823	-44	chr8:22495489-22500579:+
lnc_260	16:22252255-22255331:-	ENSDARG00000090577	0.994858	-45.19	chr8:22495489-22500579:+
lnc_254	17:48929120-48934591:+	ENSDARG00000090577	0.920578	-45.19	chr8:22495489-22500579:+
lnc_248	17:34758942-34857812:-	ENSDARG00000097523	0.955584	-44	chr3:59855208-59884369:-
lnc_247	17:31108192-31110875:+	ENSDARG00000097523	0.993261	-44	chr3:59855208-59884369:-
lnc_260	16:22252255-22255331:-	ENSDARG00000097523	0.998217	-45.19	chr3:59855208-59884369:-
lnc_254	17:48929120-48934591:+	ENSDARG00000097523	0.923169	-45.19	chr3:59855208-59884369:-
lnc_242	15:46795889-46799782:-	ENSDARG00000104767	0.978925	-34.3	chr23:33928510-33975836:+
lnc_269	16:43070955-43090325:-	ENSDARG00000104767	0.959616	-45.19	chr23:33928510-33975836:+
lnc_26	20:35638403-35642315:-	ENSDARG00000104767	1	-45.19	chr23:33928510-33975836:+
lnc_256	17:7585551-7588030:+	ENSDARG00000104767	0.99256	-45.19	chr23:33928510-33975836:+
lnc_272	16:54887858-54893154:-	ENSDARG00000104767	0.990836	-45.19	chr23:33928510-33975836:+
lnc_280	18:1620387-1631689:+	ENSDARG00000104767	0.983038	-45.19	chr23:33928510-33975836:+
lnc_242	15:46795889-46799782:-	ENSDARG00000006060	0.909226	-34.8	chr4:847996-885445:-
lnc_248	17:34758942-34857812:-	ENSDARG00000074260	0.960168	-44.79	chr7:73623445-73623831:-
lnc_247	17:31108192-31110875:+	ENSDARG00000074260	0.994204	-44	chr7:73623445-73623831:-
lnc_260	16:22252255-22255331:-	ENSDARG00000074260	0.995816	-45.19	chr7:73623445-73623831:-
lnc_254	17:48929120-48934591:+	ENSDARG00000074260	0.932896	-45.19	chr7:73623445-73623831:-
lnc_242	15:46795889-46799782:-	ENSDARG00000032831	0.990742	-34.8	chr17:21899295-21939720:+
lnc_26	20:35638403-35642315:-	ENSDARG00000032831	0.964445	-45.19	chr17:21899295-21939720:+
lnc_256	17:7585551-7588030:+	ENSDARG00000032831	0.949089	-45.19	chr17:21899295-21939720:+
lnc_272	16:54887858-54893154:-	ENSDARG00000032831	0.946539	-45.19	chr17:21899295-21939720:+
lnc_280	18:1620387-1631689:+	ENSDARG00000032831	0.935808	-45.19	chr17:21899295-21939720:+
lnc_284	18:24286896-24490351:-	ENSDARG00000087327	0.998488	-45.19	chr3:18417820-18421375:+
lnc_248	17:34758942-34857812:-	ENSDARG00000029239	0.911149	-44.79	chr25:15745270-15809503:+
lnc_247	17:31108192-31110875:+	ENSDARG00000029239	0.972632	-44	chr25:15745270-15809503:+
lnc_260	16:22252255-22255331:-	ENSDARG00000029239	0.994217	-45.19	chr25:15745270-15809503:+
lnc_242	15:46795889-46799782:-	ENSDARG00000060120	0.967825	-34.8	chr6:43022205-43031360:-
lnc_26	20:35638403-35642315:-	ENSDARG00000060120	0.916814	-45.19	chr6:43022205-43031360:-
lnc_252	17:46802815-46807086:-	ENSDARG00000044179	0.978705	-45.19	chr11:1874658-1923924:+
lnc_284	18:24286896-24490351:-	ENSDARG00000087092	0.999104	-45.19	chr7:68785144-68788566:-
lnc_242	15:46795889-46799782:-	ENSDARG00000020771	0.978826	-42	chr2:35258307-35491658:+
lnc_269	16:43070955-43090325:-	ENSDARG00000020771	0.959285	-45.19	chr2:35258307-35491658:+
lnc_26	20:35638403-35642315:-	ENSDARG00000020771	0.999998	-45.19	chr2:35258307-35491658:+
lnc_256	17:7585551-7588030:+	ENSDARG00000020771	0.992635	-45.19	chr2:35258307-35491658:+
lnc_272	16:54887858-54893154:-	ENSDARG00000020771	0.991072	-45.19	chr2:35258307-35491658:+
lnc_280	18:1620387-1631689:+	ENSDARG00000020771	0.983152	-45.19	chr2:35258307-35491658:+
lnc_284	18:24286896-24490351:-	ENSDARG00000076472	0.97601	-45.19	chr7:19583601-19596069:+
lnc_242	15:46795889-46799782:-	ENSDARG00000045636	0.980148	-42	chr25:35506531-35539644:-
lnc_269	16:43070955-43090325:-	ENSDARG00000045636	0.958881	-45.19	chr25:35506531-35539644:-
lnc_26	20:35638403-35642315:-	ENSDARG00000045636	0.999975	-45.19	chr25:35506531-35539644:-
lnc_256	17:7585551-7588030:+	ENSDARG00000045636	0.992321	-45.19	chr25:35506531-35539644:-
lnc_272	16:54887858-54893154:-	ENSDARG00000045636	0.990574	-45.19	chr25:35506531-35539644:-
lnc_280	18:1620387-1631689:+	ENSDARG00000045636	0.982691	-45.19	chr25:35506531-35539644:-
lnc_273	16:6571803-6615761:-	ENSDARG00000073843	0.945515	-45.19	chr25:462456-505015:-
lnc_284	18:24286896-24490351:-	ENSDARG00000063924	0.975585	-45.19	chrMT:15308-16448:+
lnc_284	18:24286896-24490351:-	ENSDARG00000063921	0.977997	-45.19	chrMT:12897-14717:+
lnc_284	18:24286896-24490351:-	ENSDARG00000014047	0.970938	-45.19	chr10:22175316-22250266:-
lnc_285	18:24750828-24754189:+	ENSDARG00000032808	0.957108	-45.19	chr1:11508900-11541317:+
lnc_247	17:31108192-31110875:+	ENSDARG00000105120	0.907861	-44	chr15:9463638-9617461:-
lnc_260	16:22252255-22255331:-	ENSDARG00000105120	0.951004	-45.19	chr15:9463638-9617461:-
lnc_252	17:46802815-46807086:-	ENSDARG00000105120	0.938673	-45.19	chr15:9463638-9617461:-
lnc_250	17:370216-374624:-	ENSDARG00000086826	0.954274	-45.19	chr11:43083065-43095802:+
lnc_284	18:24286896-24490351:-	ENSDARG00000086826	0.957276	-45.19	chr11:43083065-43095802:+
lnc_242	15:46795889-46799782:-	ENSDARG00000090268	0.978918	-42	chr19:5422878-5429446:-
lnc_269	16:43070955-43090325:-	ENSDARG00000090268	0.959328	-45.19	chr19:5422878-5429446:-
lnc_26	20:35638403-35642315:-	ENSDARG00000090268	0.999988	-45.19	chr19:5422878-5429446:-
lnc_256	17:7585551-7588030:+	ENSDARG00000090268	0.993106	-45.19	chr19:5422878-5429446:-
lnc_272	16:54887858-54893154:-	ENSDARG00000090268	0.99088	-45.19	chr19:5422878-5429446:-
lnc_280	18:1620387-1631689:+	ENSDARG00000090268	0.983864	-45.19	chr19:5422878-5429446:-
lnc_248	17:34758942-34857812:-	ENSDARG00000004296	0.956462	-44.79	chr10:10843326-10865634:+
lnc_247	17:31108192-31110875:+	ENSDARG00000004296	0.993543	-44	chr10:10843326-10865634:+
lnc_260	16:22252255-22255331:-	ENSDARG00000004296	0.997233	-45.19	chr10:10843326-10865634:+
lnc_254	17:48929120-48934591:+	ENSDARG00000004296	0.927509	-45.19	chr10:10843326-10865634:+
lnc_248	17:34758942-34857812:-	ENSDARG00000013351	0.93046	-44.79	chr22:18517032-18521296:-
lnc_247	17:31108192-31110875:+	ENSDARG00000013351	0.962415	-44	chr22:18517032-18521296:-
lnc_260	16:22252255-22255331:-	ENSDARG00000013351	0.939762	-45.19	chr22:18517032-18521296:-
lnc_254	17:48929120-48934591:+	ENSDARG00000013351	0.964925	-45.19	chr22:18517032-18521296:-
lnc_248	17:34758942-34857812:-	ENSDARG00000100279	0.960888	-44.79	chr7:6218467-6219642:-
lnc_247	17:31108192-31110875:+	ENSDARG00000100279	0.992284	-44	chr7:6218467-6219642:-
lnc_260	16:22252255-22255331:-	ENSDARG00000100279	0.993934	-45.19	chr7:6218467-6219642:-
lnc_254	17:48929120-48934591:+	ENSDARG00000100279	0.931184	-45.19	chr7:6218467-6219642:-
lnc_284	18:24286896-24490351:-	ENSDARG00000031929	0.966838	-45.19	chr14:32930073-32937770:-
lnc_249	17:369330-371591:+	ENSDARG00000004211	0.93703	-45.19	chr16:17734795-17752003:-
lnc_248	17:34758942-34857812:-	ENSDARG00000025301	0.95748	-44.79	chr3:31660727-31672767:-
lnc_247	17:31108192-31110875:+	ENSDARG00000025301	0.993703	-44	chr3:31660727-31672767:-
lnc_260	16:22252255-22255331:-	ENSDARG00000025301	0.997686	-45.19	chr3:31660727-31672767:-
lnc_254	17:48929120-48934591:+	ENSDARG00000025301	0.925929	-45.19	chr3:31660727-31672767:-
lnc_252	17:46802815-46807086:-	ENSDARG00000045556	0.995096	-45.19	chr25:33966907-34018028:+
lnc_284	18:24286896-24490351:-	ENSDARG00000077712	0.941981	-45.19	chr17:49932200-49992665:-
lnc_242	15:46795889-46799782:-	ENSDARG00000096603	0.917211	-42	chr25:35742338-35760296:+
lnc_26	20:35638403-35642315:-	ENSDARG00000096603	0.929267	-45.19	chr25:35742338-35760296:+
lnc_256	17:7585551-7588030:+	ENSDARG00000096603	0.900095	-45.19	chr25:35742338-35760296:+
lnc_272	16:54887858-54893154:-	ENSDARG00000096603	0.960406	-45.19	chr25:35742338-35760296:+
lnc_281	18:16989562-16994000:+	ENSDARG00000096603	0.907922	-45.19	chr25:35742338-35760296:+
lnc_284	18:24286896-24490351:-	ENSDARG00000056836	0.979571	-45.19	chr17:22524812-22532842:-
lnc_284	18:24286896-24490351:-	ENSDARG00000063917	0.954273	-45.19	chrMT:11299-12679:+
lnc_248	17:34758942-34857812:-	ENSDARG00000102453	0.95733	-44.79	chr25:36796114-36837199:+
lnc_247	17:31108192-31110875:+	ENSDARG00000102453	0.993701	-44	chr25:36796114-36837199:+
lnc_260	16:22252255-22255331:-	ENSDARG00000102453	0.997606	-45.19	chr25:36796114-36837199:+
lnc_254	17:48929120-48934591:+	ENSDARG00000102453	0.926295	-45.19	chr25:36796114-36837199:+
lnc_284	18:24286896-24490351:-	ENSDARG00000002509	0.978998	-45.19	chr13:35848530-35851154:-
lnc_248	17:34758942-34857812:-	ENSDARG00000086604	0.959219	-45.19	chr25:35817418-35817804:-
lnc_247	17:31108192-31110875:+	ENSDARG00000086604	0.992675	-44	chr25:35817418-35817804:-
lnc_260	16:22252255-22255331:-	ENSDARG00000086604	0.994865	-45.19	chr25:35817418-35817804:-
lnc_254	17:48929120-48934591:+	ENSDARG00000086604	0.931024	-45.19	chr25:35817418-35817804:-
lnc_284	18:24286896-24490351:-	ENSDARG00000002172	0.91911	-45.19	chr8:40286105-40287812:-
lnc_248	17:34758942-34857812:-	ENSDARG00000071446	0.956918	-45.19	chr24:39800213-39809618:+
lnc_247	17:31108192-31110875:+	ENSDARG00000071446	0.993766	-44	chr24:39800213-39809618:+
lnc_260	16:22252255-22255331:-	ENSDARG00000071446	0.997269	-45.19	chr24:39800213-39809618:+
lnc_254	17:48929120-48934591:+	ENSDARG00000071446	0.927954	-45.19	chr24:39800213-39809618:+
lnc_284	18:24286896-24490351:-	ENSDARG00000043128	0.931354	-45.19	chr15:2675312-2677394:-
lnc_247	17:31108192-31110875:+	ENSDARG00000074746	0.911403	-44	chr8:9827766-9948393:+
lnc_260	16:22252255-22255331:-	ENSDARG00000074746	0.953901	-45.19	chr8:9827766-9948393:+
lnc_252	17:46802815-46807086:-	ENSDARG00000074746	0.937908	-45.19	chr8:9827766-9948393:+
lnc_248	17:34758942-34857812:-	ENSDARG00000096739	0.955557	-45.19	chr12:22486542-22496861:+
lnc_247	17:31108192-31110875:+	ENSDARG00000096739	0.993279	-44	chr12:22486542-22496861:+
lnc_260	16:22252255-22255331:-	ENSDARG00000096739	0.998225	-45.19	chr12:22486542-22496861:+
lnc_254	17:48929120-48934591:+	ENSDARG00000096739	0.923236	-45.19	chr12:22486542-22496861:+
lnc_248	17:34758942-34857812:-	ENSDARG00000022183	0.957557	-45.19	chr13:25249982-25258601:+
lnc_247	17:31108192-31110875:+	ENSDARG00000022183	0.993647	-44	chr13:25249982-25258601:+
lnc_260	16:22252255-22255331:-	ENSDARG00000022183	0.997658	-45.19	chr13:25249982-25258601:+
lnc_254	17:48929120-48934591:+	ENSDARG00000022183	0.925804	-45.19	chr13:25249982-25258601:+
lnc_284	18:24286896-24490351:-	ENSDARG00000022271	0.961801	-45.19	chr22:36723882-36730709:+
lnc_248	17:34758942-34857812:-	ENSDARG00000071553	0.95748	-45.19	chr22:6902448-6911305:-
lnc_247	17:31108192-31110875:+	ENSDARG00000071553	0.993703	-44	chr22:6902448-6911305:-
lnc_260	16:22252255-22255331:-	ENSDARG00000071553	0.997686	-45.19	chr22:6902448-6911305:-
lnc_254	17:48929120-48934591:+	ENSDARG00000071553	0.925929	-45.19	chr22:6902448-6911305:-
lnc_248	17:34758942-34857812:-	ENSDARG00000045958	0.956879	-45.19	chr9:54688229-54723923:+
lnc_247	17:31108192-31110875:+	ENSDARG00000045958	0.993562	-44	chr9:54688229-54723923:+
lnc_260	16:22252255-22255331:-	ENSDARG00000045958	0.997807	-45.19	chr9:54688229-54723923:+
lnc_254	17:48929120-48934591:+	ENSDARG00000045958	0.925257	-45.19	chr9:54688229-54723923:+
lnc_284	18:24286896-24490351:-	ENSDARG00000067524	0.971892	-45.19	chr8:3249016-3354488:-
lnc_248	17:34758942-34857812:-	ENSDARG00000061804	0.95746	-45.19	chr19:31309942-31317277:-
lnc_247	17:31108192-31110875:+	ENSDARG00000061804	0.993717	-44	chr19:31309942-31317277:-
lnc_260	16:22252255-22255331:-	ENSDARG00000061804	0.997645	-45.19	chr19:31309942-31317277:-
lnc_254	17:48929120-48934591:+	ENSDARG00000061804	0.926122	-45.19	chr19:31309942-31317277:-
lnc_270	16:43642989-43794870:-	ENSDARG00000006120	0.904628	-45.19	chr15:27431518-27438464:+
lnc_335	14:39740640-39745317:+	ENSDARG00000038639	0.911198	-51.7	chr13:21536071-21541681:-
lnc_293	18:44941737-44955541:+	ENSDARG00000038639	0.976866	-40.1	chr13:21536071-21541681:-
lnc_294	18:50410684-50439717:-	ENSDARG00000038639	0.940154	-47	chr13:21536071-21541681:-
lnc_328	14:25973984-26053552:+	ENSDARG00000038639	0.98203	-51.7	chr13:21536071-21541681:-
lnc_335	14:39740640-39745317:+	ENSDARG00000063905	0.95114	-51.7	chrMT:6425-7975:+
lnc_328	14:25973984-26053552:+	ENSDARG00000063905	0.965397	-51.7	chrMT:6425-7975:+
lnc_335	14:39740640-39745317:+	ENSDARG00000103917	0.906895	-51.7	chr14:14317356-14337627:-
lnc_293	18:44941737-44955541:+	ENSDARG00000103917	0.991246	-40.1	chr14:14317356-14337627:-
lnc_294	18:50410684-50439717:-	ENSDARG00000103917	0.964567	-47	chr14:14317356-14337627:-
lnc_328	14:25973984-26053552:+	ENSDARG00000103917	0.977303	-51.7	chr14:14317356-14337627:-
lnc_313	7:43264722-43376214:-	ENSDARG00000074906	0.998767	-48.1	chr11:384372-400027:-
lnc_325	14:18944711-18949275:+	ENSDARG00000074906	0.99285	-51.7	chr11:384372-400027:-
lnc_306	7:24770921-24775595:+	ENSDARG00000074906	0.960248	-47	chr11:384372-400027:-
lnc_313	7:43264722-43376214:-	ENSDARG00000062425	0.984571	-48.1	chr9:24393311-24398214:-
lnc_325	14:18944711-18949275:+	ENSDARG00000062425	0.953925	-51.7	chr9:24393311-24398214:-
lnc_306	7:24770921-24775595:+	ENSDARG00000062425	0.920074	-47	chr9:24393311-24398214:-
lnc_313	7:43264722-43376214:-	ENSDARG00000057227	0.9949	-48.1	chr19:24291737-24310940:-
lnc_325	14:18944711-18949275:+	ENSDARG00000057227	0.972095	-51.7	chr19:24291737-24310940:-
lnc_306	7:24770921-24775595:+	ENSDARG00000057227	0.938377	-47	chr19:24291737-24310940:-
lnc_335	14:39740640-39745317:+	ENSDARG00000031783	0.91973	-51.7	chr2:42926672-43015837:-
lnc_293	18:44941737-44955541:+	ENSDARG00000031783	0.96967	-46.7	chr2:42926672-43015837:-
lnc_294	18:50410684-50439717:-	ENSDARG00000031783	0.924364	-47	chr2:42926672-43015837:-
lnc_328	14:25973984-26053552:+	ENSDARG00000031783	0.989325	-51.7	chr2:42926672-43015837:-
lnc_313	7:43264722-43376214:-	ENSDARG00000021720	0.996096	-48.1	chr6:40186699-40314609:-
lnc_325	14:18944711-18949275:+	ENSDARG00000021720	0.995147	-51.7	chr6:40186699-40314609:-
lnc_306	7:24770921-24775595:+	ENSDARG00000021720	0.961036	-47	chr6:40186699-40314609:-
lnc_313	7:43264722-43376214:-	ENSDARG00000070465	0.996069	-48.1	chr3:30370126-30373577:+
lnc_325	14:18944711-18949275:+	ENSDARG00000070465	0.995318	-51.7	chr3:30370126-30373577:+
lnc_306	7:24770921-24775595:+	ENSDARG00000070465	0.960588	-47	chr3:30370126-30373577:+
lnc_335	14:39740640-39745317:+	ENSDARG00000019808	0.927994	-51.7	chr6:17959266-17983562:+
lnc_293	18:44941737-44955541:+	ENSDARG00000019808	0.978196	-46.7	chr6:17959266-17983562:+
lnc_294	18:50410684-50439717:-	ENSDARG00000019808	0.947287	-47	chr6:17959266-17983562:+
lnc_328	14:25973984-26053552:+	ENSDARG00000019808	0.981909	-51.7	chr6:17959266-17983562:+
lnc_314	7:5439911-5442890:+	ENSDARG00000037589	0.989543	-48.1	chr23:17583451-17594432:+
lnc_322	14:11060681-11068012:-	ENSDARG00000037589	0.989543	-48.1	chr23:17583451-17594432:+
lnc_323	14:14899372-14905184:+	ENSDARG00000037589	0.989543	-51.7	chr23:17583451-17594432:+
lnc_30	20:44259344-44377751:-	ENSDARG00000037589	0.913136	-48.1	chr23:17583451-17594432:+
lnc_293	18:44941737-44955541:+	ENSDARG00000013968	0.992154	-46.7	chr13:4876338-4900378:+
lnc_294	18:50410684-50439717:-	ENSDARG00000013968	0.981941	-47	chr13:4876338-4900378:+
lnc_328	14:25973984-26053552:+	ENSDARG00000013968	0.948094	-51.7	chr13:4876338-4900378:+
lnc_313	7:43264722-43376214:-	ENSDARG00000041379	0.996285	-48.1	chr18:15585869-15591305:-
lnc_325	14:18944711-18949275:+	ENSDARG00000041379	0.994473	-51.7	chr18:15585869-15591305:-
lnc_306	7:24770921-24775595:+	ENSDARG00000041379	0.962238	-47	chr18:15585869-15591305:-
lnc_314	7:5439911-5442890:+	ENSDARG00000036630	0.968004	-48.1	chr8:49322016-49356619:-
lnc_322	14:11060681-11068012:-	ENSDARG00000036630	0.968004	-48.1	chr8:49322016-49356619:-
lnc_323	14:14899372-14905184:+	ENSDARG00000036630	0.968004	-51.7	chr8:49322016-49356619:-
lnc_313	7:43264722-43376214:-	ENSDARG00000061509	0.996285	-48.1	chr5:26312967-26318609:+
lnc_325	14:18944711-18949275:+	ENSDARG00000061509	0.994473	-51.7	chr5:26312967-26318609:+
lnc_306	7:24770921-24775595:+	ENSDARG00000061509	0.962238	-47	chr5:26312967-26318609:+
lnc_335	14:39740640-39745317:+	ENSDARG00000078552	0.939397	-51.7	chr17:26946960-26958792:+
lnc_293	18:44941737-44955541:+	ENSDARG00000078552	0.960193	-46.7	chr17:26946960-26958792:+
lnc_294	18:50410684-50439717:-	ENSDARG00000078552	0.915879	-47	chr17:26946960-26958792:+
lnc_328	14:25973984-26053552:+	ENSDARG00000078552	0.986431	-51.7	chr17:26946960-26958792:+
lnc_313	7:43264722-43376214:-	ENSDARG00000093960	0.975591	-48.1	chr5:37460806-37463912:-
lnc_325	14:18944711-18949275:+	ENSDARG00000093960	0.941022	-51.7	chr5:37460806-37463912:-
lnc_306	7:24770921-24775595:+	ENSDARG00000093960	0.904695	-47	chr5:37460806-37463912:-
lnc_335	14:39740640-39745317:+	ENSDARG00000037507	0.91973	-51.7	chr14:11803521-11823116:+
lnc_293	18:44941737-44955541:+	ENSDARG00000037507	0.96967	-46.7	chr14:11803521-11823116:+
lnc_294	18:50410684-50439717:-	ENSDARG00000037507	0.924364	-47	chr14:11803521-11823116:+
lnc_328	14:25973984-26053552:+	ENSDARG00000037507	0.989325	-51.7	chr14:11803521-11823116:+
lnc_291	18:36887943-36906363:-	ENSDARG00000055713	0.968674	-31.17	chr3:37055828-37093442:+
lnc_30	20:44259344-44377751:-	ENSDARG00000055713	0.946181	-48.1	chr3:37055828-37093442:+
lnc_332	14:32433358-32449255:-	ENSDARG00000079244	0.913824	-51.7	chr5:3673802-3678014:+
lnc_313	7:43264722-43376214:-	ENSDARG00000019741	0.996285	-48.1	chr3:30023124-30027553:-
lnc_325	14:18944711-18949275:+	ENSDARG00000019741	0.994473	-51.7	chr3:30023124-30027553:-
lnc_306	7:24770921-24775595:+	ENSDARG00000019741	0.962238	-47	chr3:30023124-30027553:-
lnc_335	14:39740640-39745317:+	ENSDARG00000075618	0.91973	-51.7	chr14:25689650-25770627:+
lnc_293	18:44941737-44955541:+	ENSDARG00000075618	0.96967	-46.7	chr14:25689650-25770627:+
lnc_294	18:50410684-50439717:-	ENSDARG00000075618	0.924364	-47	chr14:25689650-25770627:+
lnc_328	14:25973984-26053552:+	ENSDARG00000075618	0.989325	-51.7	chr14:25689650-25770627:+
lnc_313	7:43264722-43376214:-	ENSDARG00000061215	0.96763	-48.1	chr17:26571488-26586555:-
lnc_325	14:18944711-18949275:+	ENSDARG00000061215	0.993386	-51.7	chr17:26571488-26586555:-
lnc_313	7:43264722-43376214:-	ENSDARG00000104756	0.941846	-48.1	chr12:48956778-48967304:-
lnc_313	7:43264722-43376214:-	ENSDARG00000090577	0.999142	-48.1	chr8:22495489-22500579:+
lnc_325	14:18944711-18949275:+	ENSDARG00000090577	0.993418	-51.7	chr8:22495489-22500579:+
lnc_306	7:24770921-24775595:+	ENSDARG00000090577	0.948919	-47	chr8:22495489-22500579:+
lnc_313	7:43264722-43376214:-	ENSDARG00000097523	0.995984	-48.1	chr3:59855208-59884369:-
lnc_325	14:18944711-18949275:+	ENSDARG00000097523	0.99541	-51.7	chr3:59855208-59884369:-
lnc_306	7:24770921-24775595:+	ENSDARG00000097523	0.960343	-47	chr3:59855208-59884369:-
lnc_314	7:5439911-5442890:+	ENSDARG00000104767	1	-48.1	chr23:33928510-33975836:+
lnc_322	14:11060681-11068012:-	ENSDARG00000104767	1	-48.1	chr23:33928510-33975836:+
lnc_323	14:14899372-14905184:+	ENSDARG00000104767	1	-51.7	chr23:33928510-33975836:+
lnc_30	20:44259344-44377751:-	ENSDARG00000104767	0.906875	-48.1	chr23:33928510-33975836:+
lnc_291	18:36887943-36906363:-	ENSDARG00000006060	0.942834	-40.1	chr4:847996-885445:-
lnc_30	20:44259344-44377751:-	ENSDARG00000006060	0.979408	-48.1	chr4:847996-885445:-
lnc_313	7:43264722-43376214:-	ENSDARG00000074260	0.996458	-48.1	chr7:73623445-73623831:-
lnc_325	14:18944711-18949275:+	ENSDARG00000074260	0.991854	-51.7	chr7:73623445-73623831:-
lnc_306	7:24770921-24775595:+	ENSDARG00000074260	0.967402	-48.1	chr7:73623445-73623831:-
lnc_314	7:5439911-5442890:+	ENSDARG00000032831	0.964445	-48.1	chr17:21899295-21939720:+
lnc_322	14:11060681-11068012:-	ENSDARG00000032831	0.964445	-48.1	chr17:21899295-21939720:+
lnc_323	14:14899372-14905184:+	ENSDARG00000032831	0.964445	-51.7	chr17:21899295-21939720:+
lnc_30	20:44259344-44377751:-	ENSDARG00000032831	0.98556	-48.1	chr17:21899295-21939720:+
lnc_335	14:39740640-39745317:+	ENSDARG00000087327	0.91973	-51.7	chr3:18417820-18421375:+
lnc_293	18:44941737-44955541:+	ENSDARG00000087327	0.96967	-46.7	chr3:18417820-18421375:+
lnc_294	18:50410684-50439717:-	ENSDARG00000087327	0.924364	-47	chr3:18417820-18421375:+
lnc_328	14:25973984-26053552:+	ENSDARG00000087327	0.989325	-51.7	chr3:18417820-18421375:+
lnc_313	7:43264722-43376214:-	ENSDARG00000029239	0.981216	-48.1	chr25:15745270-15809503:+
lnc_325	14:18944711-18949275:+	ENSDARG00000029239	0.998516	-51.7	chr25:15745270-15809503:+
lnc_306	7:24770921-24775595:+	ENSDARG00000029239	0.919243	-48.1	chr25:15745270-15809503:+
lnc_314	7:5439911-5442890:+	ENSDARG00000060120	0.916814	-48.1	chr6:43022205-43031360:-
lnc_322	14:11060681-11068012:-	ENSDARG00000060120	0.916814	-48.1	chr6:43022205-43031360:-
lnc_323	14:14899372-14905184:+	ENSDARG00000060120	0.916814	-51.7	chr6:43022205-43031360:-
lnc_30	20:44259344-44377751:-	ENSDARG00000060120	0.999693	-48.1	chr6:43022205-43031360:-
lnc_325	14:18944711-18949275:+	ENSDARG00000044179	0.910552	-51.7	chr11:1874658-1923924:+
lnc_335	14:39740640-39745317:+	ENSDARG00000087092	0.918101	-51.7	chr7:68785144-68788566:-
lnc_293	18:44941737-44955541:+	ENSDARG00000087092	0.972668	-46.7	chr7:68785144-68788566:-
lnc_294	18:50410684-50439717:-	ENSDARG00000087092	0.929036	-47	chr7:68785144-68788566:-
lnc_328	14:25973984-26053552:+	ENSDARG00000087092	0.988785	-51.7	chr7:68785144-68788566:-
lnc_314	7:5439911-5442890:+	ENSDARG00000020771	0.999998	-48.1	chr2:35258307-35491658:+
lnc_322	14:11060681-11068012:-	ENSDARG00000020771	0.999998	-51.7	chr2:35258307-35491658:+
lnc_323	14:14899372-14905184:+	ENSDARG00000020771	0.999998	-51.7	chr2:35258307-35491658:+
lnc_30	20:44259344-44377751:-	ENSDARG00000020771	0.906543	-48.1	chr2:35258307-35491658:+
lnc_293	18:44941737-44955541:+	ENSDARG00000099960	0.91848	-46.7	chr2:19514901-19566048:+
lnc_294	18:50410684-50439717:-	ENSDARG00000099960	0.955063	-47	chr2:19514901-19566048:+
lnc_293	18:44941737-44955541:+	ENSDARG00000076472	0.981735	-46.7	chr7:19583601-19596069:+
lnc_294	18:50410684-50439717:-	ENSDARG00000076472	0.961845	-47	chr7:19583601-19596069:+
lnc_328	14:25973984-26053552:+	ENSDARG00000076472	0.954709	-51.7	chr7:19583601-19596069:+
lnc_314	7:5439911-5442890:+	ENSDARG00000045636	0.999975	-48.1	chr25:35506531-35539644:-
lnc_322	14:11060681-11068012:-	ENSDARG00000045636	0.999975	-51.7	chr25:35506531-35539644:-
lnc_323	14:14899372-14905184:+	ENSDARG00000045636	0.999975	-51.7	chr25:35506531-35539644:-
lnc_30	20:44259344-44377751:-	ENSDARG00000045636	0.909755	-48.1	chr25:35506531-35539644:-
lnc_335	14:39740640-39745317:+	ENSDARG00000063924	0.95277	-51.7	chrMT:15308-16448:+
lnc_293	18:44941737-44955541:+	ENSDARG00000063924	0.931672	-46.7	chrMT:15308-16448:+
lnc_328	14:25973984-26053552:+	ENSDARG00000063924	0.987504	-51.7	chrMT:15308-16448:+
lnc_335	14:39740640-39745317:+	ENSDARG00000063921	0.943135	-51.7	chrMT:12897-14717:+
lnc_293	18:44941737-44955541:+	ENSDARG00000063921	0.934165	-46.7	chrMT:12897-14717:+
lnc_328	14:25973984-26053552:+	ENSDARG00000063921	0.984291	-51.7	chrMT:12897-14717:+
lnc_293	18:44941737-44955541:+	ENSDARG00000014047	0.989262	-46.7	chr10:22175316-22250266:-
lnc_294	18:50410684-50439717:-	ENSDARG00000014047	0.978765	-47	chr10:22175316-22250266:-
lnc_328	14:25973984-26053552:+	ENSDARG00000014047	0.937417	-51.7	chr10:22175316-22250266:-
lnc_313	7:43264722-43376214:-	ENSDARG00000105120	0.924681	-48.1	chr15:9463638-9617461:-
lnc_325	14:18944711-18949275:+	ENSDARG00000105120	0.964968	-51.7	chr15:9463638-9617461:-
lnc_293	18:44941737-44955541:+	ENSDARG00000086826	0.92927	-46.7	chr11:43083065-43095802:+
lnc_328	14:25973984-26053552:+	ENSDARG00000086826	0.925443	-51.7	chr11:43083065-43095802:+
lnc_31	20:46003850-46079720:-	ENSDARG00000086826	0.903809	-48.1	chr11:43083065-43095802:+
lnc_314	7:5439911-5442890:+	ENSDARG00000090268	0.999988	-48.1	chr19:5422878-5429446:-
lnc_322	14:11060681-11068012:-	ENSDARG00000090268	0.999988	-51.7	chr19:5422878-5429446:-
lnc_323	14:14899372-14905184:+	ENSDARG00000090268	0.999988	-51.7	chr19:5422878-5429446:-
lnc_30	20:44259344-44377751:-	ENSDARG00000090268	0.90591	-48.1	chr19:5422878-5429446:-
lnc_313	7:43264722-43376214:-	ENSDARG00000004296	0.997382	-48.1	chr10:10843326-10865634:+
lnc_325	14:18944711-18949275:+	ENSDARG00000004296	0.994015	-51.7	chr10:10843326-10865634:+
lnc_306	7:24770921-24775595:+	ENSDARG00000004296	0.961635	-48.1	chr10:10843326-10865634:+
lnc_313	7:43264722-43376214:-	ENSDARG00000013351	0.96587	-48.1	chr22:18517032-18521296:-
lnc_325	14:18944711-18949275:+	ENSDARG00000013351	0.927237	-51.7	chr22:18517032-18521296:-
lnc_313	7:43264722-43376214:-	ENSDARG00000100279	0.993883	-48.1	chr7:6218467-6219642:-
lnc_325	14:18944711-18949275:+	ENSDARG00000100279	0.990022	-51.7	chr7:6218467-6219642:-
lnc_306	7:24770921-24775595:+	ENSDARG00000100279	0.973871	-48.1	chr7:6218467-6219642:-
lnc_335	14:39740640-39745317:+	ENSDARG00000031929	0.935816	-51.7	chr14:32930073-32937770:-
lnc_293	18:44941737-44955541:+	ENSDARG00000031929	0.932539	-46.7	chr14:32930073-32937770:-
lnc_328	14:25973984-26053552:+	ENSDARG00000031929	0.970255	-51.7	chr14:32930073-32937770:-
lnc_31	20:46003850-46079720:-	ENSDARG00000004211	0.905359	-48.1	chr16:17734795-17752003:-
lnc_313	7:43264722-43376214:-	ENSDARG00000025301	0.996285	-48.1	chr3:31660727-31672767:-
lnc_325	14:18944711-18949275:+	ENSDARG00000025301	0.994473	-51.7	chr3:31660727-31672767:-
lnc_306	7:24770921-24775595:+	ENSDARG00000025301	0.962238	-48.1	chr3:31660727-31672767:-
lnc_335	14:39740640-39745317:+	ENSDARG00000077712	0.969472	-51.7	chr17:49932200-49992665:-
lnc_328	14:25973984-26053552:+	ENSDARG00000077712	0.970249	-51.7	chr17:49932200-49992665:-
lnc_314	7:5439911-5442890:+	ENSDARG00000096603	0.929267	-48.1	chr25:35742338-35760296:+
lnc_322	14:11060681-11068012:-	ENSDARG00000096603	0.929267	-51.7	chr25:35742338-35760296:+
lnc_323	14:14899372-14905184:+	ENSDARG00000096603	0.929267	-51.7	chr25:35742338-35760296:+
lnc_293	18:44941737-44955541:+	ENSDARG00000056836	0.973897	-46.7	chr17:22524812-22532842:-
lnc_294	18:50410684-50439717:-	ENSDARG00000056836	0.945626	-47	chr17:22524812-22532842:-
lnc_328	14:25973984-26053552:+	ENSDARG00000056836	0.960503	-51.7	chr17:22524812-22532842:-
lnc_293	18:44941737-44955541:+	ENSDARG00000032619	0.935398	-46.7	chr3:18035876-18039543:-
lnc_294	18:50410684-50439717:-	ENSDARG00000032619	0.967988	-47	chr3:18035876-18039543:-
lnc_296	18:6160243-6165300:+	ENSDARG00000043482	0.918981	-47	chr8:13496680-13503809:-
lnc_291	18:36887943-36906363:-	ENSDARG00000043482	0.975633	-40.1	chr8:13496680-13503809:-
lnc_30	20:44259344-44377751:-	ENSDARG00000043482	0.971723	-48.1	chr8:13496680-13503809:-
lnc_335	14:39740640-39745317:+	ENSDARG00000063917	0.964741	-51.7	chrMT:11299-12679:+
lnc_328	14:25973984-26053552:+	ENSDARG00000063917	0.981165	-51.7	chrMT:11299-12679:+
lnc_332	14:32433358-32449255:-	ENSDARG00000002754	0.956277	-51.7	chr25:29999332-30011715:+
lnc_313	7:43264722-43376214:-	ENSDARG00000102453	0.996438	-48.1	chr25:36796114-36837199:+
lnc_325	14:18944711-18949275:+	ENSDARG00000102453	0.994393	-51.7	chr25:36796114-36837199:+
lnc_306	7:24770921-24775595:+	ENSDARG00000102453	0.962299	-48.1	chr25:36796114-36837199:+
lnc_293	18:44941737-44955541:+	ENSDARG00000002509	0.989228	-46.7	chr13:35848530-35851154:-
lnc_294	18:50410684-50439717:-	ENSDARG00000002509	0.972566	-47	chr13:35848530-35851154:-
lnc_328	14:25973984-26053552:+	ENSDARG00000002509	0.958279	-51.7	chr13:35848530-35851154:-
lnc_313	7:43264722-43376214:-	ENSDARG00000086604	0.995888	-48.1	chr25:35817418-35817804:-
lnc_325	14:18944711-18949275:+	ENSDARG00000086604	0.991194	-51.7	chr25:35817418-35817804:-
lnc_306	7:24770921-24775595:+	ENSDARG00000086604	0.970722	-48.1	chr25:35817418-35817804:-
lnc_293	18:44941737-44955541:+	ENSDARG00000002172	0.967705	-47	chr8:40286105-40287812:-
lnc_294	18:50410684-50439717:-	ENSDARG00000002172	0.981229	-47	chr8:40286105-40287812:-
lnc_313	7:43264722-43376214:-	ENSDARG00000071446	0.997259	-48.1	chr24:39800213-39809618:+
lnc_325	14:18944711-18949275:+	ENSDARG00000071446	0.993967	-51.7	chr24:39800213-39809618:+
lnc_306	7:24770921-24775595:+	ENSDARG00000071446	0.961765	-48.1	chr24:39800213-39809618:+
lnc_293	18:44941737-44955541:+	ENSDARG00000043128	0.959978	-47	chr15:2675312-2677394:-
lnc_294	18:50410684-50439717:-	ENSDARG00000043128	0.958126	-47	chr15:2675312-2677394:-
lnc_328	14:25973984-26053552:+	ENSDARG00000043128	0.905155	-51.7	chr15:2675312-2677394:-
lnc_313	7:43264722-43376214:-	ENSDARG00000074746	0.925514	-48.1	chr8:9827766-9948393:+
lnc_325	14:18944711-18949275:+	ENSDARG00000074746	0.967309	-51.7	chr8:9827766-9948393:+
lnc_313	7:43264722-43376214:-	ENSDARG00000096739	0.996109	-48.1	chr12:22486542-22496861:+
lnc_325	14:18944711-18949275:+	ENSDARG00000096739	0.995407	-51.7	chr12:22486542-22496861:+
lnc_306	7:24770921-24775595:+	ENSDARG00000096739	0.960084	-48.1	chr12:22486542-22496861:+
lnc_313	7:43264722-43376214:-	ENSDARG00000022183	0.996262	-48.1	chr13:25249982-25258601:+
lnc_325	14:18944711-18949275:+	ENSDARG00000022183	0.994445	-51.7	chr13:25249982-25258601:+
lnc_306	7:24770921-24775595:+	ENSDARG00000022183	0.962404	-48.1	chr13:25249982-25258601:+
lnc_293	18:44941737-44955541:+	ENSDARG00000022271	0.996337	-47	chr22:36723882-36730709:+
lnc_294	18:50410684-50439717:-	ENSDARG00000022271	0.998152	-47	chr22:36723882-36730709:+
lnc_328	14:25973984-26053552:+	ENSDARG00000022271	0.923787	-51.7	chr22:36723882-36730709:+
lnc_313	7:43264722-43376214:-	ENSDARG00000071553	0.996285	-48.1	chr22:6902448-6911305:-
lnc_325	14:18944711-18949275:+	ENSDARG00000071553	0.994473	-51.7	chr22:6902448-6911305:-
lnc_306	7:24770921-24775595:+	ENSDARG00000071553	0.962238	-48.1	chr22:6902448-6911305:-
lnc_313	7:43264722-43376214:-	ENSDARG00000045958	0.996307	-48.1	chr9:54688229-54723923:+
lnc_325	14:18944711-18949275:+	ENSDARG00000045958	0.994712	-51.7	chr9:54688229-54723923:+
lnc_306	7:24770921-24775595:+	ENSDARG00000045958	0.961712	-48.1	chr9:54688229-54723923:+
lnc_335	14:39740640-39745317:+	ENSDARG00000067524	0.91413	-51.7	chr8:3249016-3354488:-
lnc_293	18:44941737-44955541:+	ENSDARG00000067524	0.98219	-47	chr8:3249016-3354488:-
lnc_294	18:50410684-50439717:-	ENSDARG00000067524	0.965753	-47	chr8:3249016-3354488:-
lnc_328	14:25973984-26053552:+	ENSDARG00000067524	0.961882	-51.7	chr8:3249016-3354488:-
lnc_313	7:43264722-43376214:-	ENSDARG00000061804	0.996251	-48.1	chr19:31309942-31317277:-
lnc_325	14:18944711-18949275:+	ENSDARG00000061804	0.994432	-51.7	chr19:31309942-31317277:-
lnc_306	7:24770921-24775595:+	ENSDARG00000061804	0.962459	-48.1	chr19:31309942-31317277:-
lnc_356	19:27987483-27990871:-	ENSDARG00000038639	0.991871	-44	chr13:21536071-21541681:-
lnc_342	KN150129.1:3041-30596:-	ENSDARG00000063905	0.913994	-30.3	chrMT:6425-7975:+
lnc_356	19:27987483-27990871:-	ENSDARG00000063905	0.948326	-44	chrMT:6425-7975:+
lnc_356	19:27987483-27990871:-	ENSDARG00000103917	0.988308	-44	chr14:14317356-14337627:-
lnc_347	KN150685.1:108-5658:+	ENSDARG00000074906	0.999272	-38.6	chr11:384372-400027:-
lnc_370	2:57055563-57069993:-	ENSDARG00000074906	0.951943	-44	chr11:384372-400027:-
lnc_347	KN150685.1:108-5658:+	ENSDARG00000062425	0.965633	-38.6	chr9:24393311-24398214:-
lnc_370	2:57055563-57069993:-	ENSDARG00000062425	0.952113	-44	chr9:24393311-24398214:-
lnc_347	KN150685.1:108-5658:+	ENSDARG00000057227	0.982306	-41.7	chr19:24291737-24310940:-
lnc_370	2:57055563-57069993:-	ENSDARG00000057227	0.958705	-44	chr19:24291737-24310940:-
lnc_356	19:27987483-27990871:-	ENSDARG00000031783	1	-44	chr2:42926672-43015837:-
lnc_347	KN150685.1:108-5658:+	ENSDARG00000021720	0.99996	-41.7	chr6:40186699-40314609:-
lnc_370	2:57055563-57069993:-	ENSDARG00000021720	0.94608	-44	chr6:40186699-40314609:-
lnc_347	KN150685.1:108-5658:+	ENSDARG00000070465	0.999941	-41.7	chr3:30370126-30373577:+
lnc_370	2:57055563-57069993:-	ENSDARG00000070465	0.945878	-44	chr3:30370126-30373577:+
lnc_356	19:27987483-27990871:-	ENSDARG00000019808	0.983135	-44	chr6:17959266-17983562:+
lnc_361	2:29780862-29783757:-	ENSDARG00000037589	0.989543	-44	chr23:17583451-17594432:+
lnc_348	KN150196.1:14854-23140:+	ENSDARG00000037589	0.909834	-43.2	chr23:17583451-17594432:+
lnc_365	2:39865074-40060983:-	ENSDARG00000013968	0.903175	-44	chr13:4876338-4900378:+
lnc_356	19:27987483-27990871:-	ENSDARG00000013968	0.961414	-44	chr13:4876338-4900378:+
lnc_347	KN150685.1:108-5658:+	ENSDARG00000041379	0.999987	-41.7	chr18:15585869-15591305:-
lnc_370	2:57055563-57069993:-	ENSDARG00000041379	0.947345	-44	chr18:15585869-15591305:-
lnc_361	2:29780862-29783757:-	ENSDARG00000036630	0.968004	-44	chr8:49322016-49356619:-
lnc_347	KN150685.1:108-5658:+	ENSDARG00000061509	0.999987	-41.7	chr5:26312967-26318609:+
lnc_370	2:57055563-57069993:-	ENSDARG00000061509	0.947345	-44	chr5:26312967-26318609:+
lnc_356	19:27987483-27990871:-	ENSDARG00000078552	0.989267	-44	chr17:26946960-26958792:+
lnc_347	KN150685.1:108-5658:+	ENSDARG00000093960	0.952887	-41.7	chr5:37460806-37463912:-
lnc_370	2:57055563-57069993:-	ENSDARG00000093960	0.945094	-44	chr5:37460806-37463912:-
lnc_356	19:27987483-27990871:-	ENSDARG00000037507	1	-44	chr14:11803521-11823116:+
lnc_348	KN150196.1:14854-23140:+	ENSDARG00000055713	0.948664	-43.2	chr3:37055828-37093442:+
lnc_37	21:22330676-22338370:-	ENSDARG00000055713	0.939714	-44	chr3:37055828-37093442:+
lnc_347	KN150685.1:108-5658:+	ENSDARG00000019741	0.999987	-41.7	chr3:30023124-30027553:-
lnc_370	2:57055563-57069993:-	ENSDARG00000019741	0.947345	-44	chr3:30023124-30027553:-
lnc_356	19:27987483-27990871:-	ENSDARG00000075618	1	-44	chr14:25689650-25770627:+
lnc_347	KN150685.1:108-5658:+	ENSDARG00000061215	0.975625	-41.7	chr17:26571488-26586555:-
lnc_347	KN150685.1:108-5658:+	ENSDARG00000104756	0.909559	-41.7	chr12:48956778-48967304:-
lnc_370	2:57055563-57069993:-	ENSDARG00000104756	0.920942	-44	chr12:48956778-48967304:-
lnc_347	KN150685.1:108-5658:+	ENSDARG00000090577	0.996752	-41.7	chr8:22495489-22500579:+
lnc_370	2:57055563-57069993:-	ENSDARG00000090577	0.949015	-44	chr8:22495489-22500579:+
lnc_347	KN150685.1:108-5658:+	ENSDARG00000097523	0.999927	-41.7	chr3:59855208-59884369:-
lnc_370	2:57055563-57069993:-	ENSDARG00000097523	0.945765	-44	chr3:59855208-59884369:-
lnc_361	2:29780862-29783757:-	ENSDARG00000104767	1	-44	chr23:33928510-33975836:+
lnc_348	KN150196.1:14854-23140:+	ENSDARG00000104767	0.903263	-43.2	chr23:33928510-33975836:+
lnc_348	KN150196.1:14854-23140:+	ENSDARG00000006060	0.980774	-43.2	chr4:847996-885445:-
lnc_37	21:22330676-22338370:-	ENSDARG00000006060	0.911009	-44	chr4:847996-885445:-
lnc_347	KN150685.1:108-5658:+	ENSDARG00000074260	0.999674	-41.7	chr7:73623445-73623831:-
lnc_370	2:57055563-57069993:-	ENSDARG00000074260	0.948617	-44	chr7:73623445-73623831:-
lnc_361	2:29780862-29783757:-	ENSDARG00000032831	0.964445	-44	chr17:21899295-21939720:+
lnc_348	KN150196.1:14854-23140:+	ENSDARG00000032831	0.984053	-43.2	chr17:21899295-21939720:+
lnc_356	19:27987483-27990871:-	ENSDARG00000087327	1	-44	chr3:18417820-18421375:+
lnc_347	KN150685.1:108-5658:+	ENSDARG00000029239	0.987179	-41.7	chr25:15745270-15809503:+
lnc_370	2:57055563-57069993:-	ENSDARG00000029239	0.909642	-44	chr25:15745270-15809503:+
lnc_361	2:29780862-29783757:-	ENSDARG00000060120	0.916814	-44	chr6:43022205-43031360:-
lnc_348	KN150196.1:14854-23140:+	ENSDARG00000060120	0.999439	-43.2	chr6:43022205-43031360:-
lnc_356	19:27987483-27990871:-	ENSDARG00000087092	0.99992	-44	chr7:68785144-68788566:-
lnc_361	2:29780862-29783757:-	ENSDARG00000020771	0.999998	-44	chr2:35258307-35491658:+
lnc_348	KN150196.1:14854-23140:+	ENSDARG00000020771	0.902925	-43.2	chr2:35258307-35491658:+
lnc_365	2:39865074-40060983:-	ENSDARG00000099960	0.968036	-44	chr2:19514901-19566048:+
lnc_356	19:27987483-27990871:-	ENSDARG00000076472	0.967737	-44	chr7:19583601-19596069:+
lnc_361	2:29780862-29783757:-	ENSDARG00000045636	0.999975	-44	chr25:35506531-35539644:-
lnc_348	KN150196.1:14854-23140:+	ENSDARG00000045636	0.906193	-43.2	chr25:35506531-35539644:-
lnc_365	2:39865074-40060983:-	ENSDARG00000073843	0.982711	-44	chr25:462456-505015:-
lnc_342	KN150129.1:3041-30596:-	ENSDARG00000063924	0.90583	-30.3	chrMT:15308-16448:+
lnc_356	19:27987483-27990871:-	ENSDARG00000063924	0.981671	-44	chrMT:15308-16448:+
lnc_356	19:27987483-27990871:-	ENSDARG00000063921	0.984043	-44	chrMT:12897-14717:+
lnc_356	19:27987483-27990871:-	ENSDARG00000014047	0.959131	-44	chr10:22175316-22250266:-
lnc_347	KN150685.1:108-5658:+	ENSDARG00000105120	0.932299	-43.2	chr15:9463638-9617461:-
lnc_356	19:27987483-27990871:-	ENSDARG00000086826	0.958835	-44	chr11:43083065-43095802:+
lnc_361	2:29780862-29783757:-	ENSDARG00000090268	0.999988	-44	chr19:5422878-5429446:-
lnc_348	KN150196.1:14854-23140:+	ENSDARG00000090268	0.902282	-43.2	chr19:5422878-5429446:-
lnc_347	KN150685.1:108-5658:+	ENSDARG00000004296	0.999873	-43.2	chr10:10843326-10865634:+
lnc_370	2:57055563-57069993:-	ENSDARG00000004296	0.949235	-44	chr10:10843326-10865634:+
lnc_347	KN150685.1:108-5658:+	ENSDARG00000013351	0.947122	-43.2	chr22:18517032-18521296:-
lnc_370	2:57055563-57069993:-	ENSDARG00000013351	0.985264	-44	chr22:18517032-18521296:-
lnc_347	KN150685.1:108-5658:+	ENSDARG00000100279	0.998859	-43.2	chr7:6218467-6219642:-
lnc_370	2:57055563-57069993:-	ENSDARG00000100279	0.941594	-44	chr7:6218467-6219642:-
lnc_355	19:27879711-27885039:-	ENSDARG00000100279	0.902356	-44	chr7:6218467-6219642:-
lnc_356	19:27987483-27990871:-	ENSDARG00000031929	0.970167	-44	chr14:32930073-32937770:-
lnc_347	KN150685.1:108-5658:+	ENSDARG00000025301	0.999987	-43.2	chr3:31660727-31672767:-
lnc_370	2:57055563-57069993:-	ENSDARG00000025301	0.947345	-44	chr3:31660727-31672767:-
lnc_342	KN150129.1:3041-30596:-	ENSDARG00000077712	0.925562	-30.3	chr17:49932200-49992665:-
lnc_356	19:27987483-27990871:-	ENSDARG00000077712	0.950342	-44	chr17:49932200-49992665:-
lnc_361	2:29780862-29783757:-	ENSDARG00000096603	0.929267	-44	chr25:35742338-35760296:+
lnc_356	19:27987483-27990871:-	ENSDARG00000056836	0.974529	-44	chr17:22524812-22532842:-
lnc_365	2:39865074-40060983:-	ENSDARG00000032619	0.972203	-44	chr3:18035876-18039543:-
lnc_348	KN150196.1:14854-23140:+	ENSDARG00000043482	0.973729	-44	chr8:13496680-13503809:-
lnc_37	21:22330676-22338370:-	ENSDARG00000043482	0.92936	-44	chr8:13496680-13503809:-
lnc_342	KN150129.1:3041-30596:-	ENSDARG00000063917	0.928168	-30.3	chrMT:11299-12679:+
lnc_356	19:27987483-27990871:-	ENSDARG00000063917	0.964113	-44	chrMT:11299-12679:+
lnc_347	KN150685.1:108-5658:+	ENSDARG00000102453	0.999981	-43.2	chr25:36796114-36837199:+
lnc_370	2:57055563-57069993:-	ENSDARG00000102453	0.947519	-44	chr25:36796114-36837199:+
lnc_356	19:27987483-27990871:-	ENSDARG00000002509	0.969425	-44	chr13:35848530-35851154:-
lnc_347	KN150685.1:108-5658:+	ENSDARG00000086604	0.999432	-43.2	chr25:35817418-35817804:-
lnc_370	2:57055563-57069993:-	ENSDARG00000086604	0.944857	-44	chr25:35817418-35817804:-
lnc_355	19:27879711-27885039:-	ENSDARG00000086604	0.900253	-44	chr25:35817418-35817804:-
lnc_365	2:39865074-40060983:-	ENSDARG00000002172	0.947378	-44	chr8:40286105-40287812:-
lnc_347	KN150685.1:108-5658:+	ENSDARG00000071446	0.99989	-43.2	chr24:39800213-39809618:+
lnc_370	2:57055563-57069993:-	ENSDARG00000071446	0.949381	-44	chr24:39800213-39809618:+
lnc_356	19:27987483-27990871:-	ENSDARG00000043128	0.916924	-44	chr15:2675312-2677394:-
lnc_347	KN150685.1:108-5658:+	ENSDARG00000074746	0.935337	-43.2	chr8:9827766-9948393:+
lnc_347	KN150685.1:108-5658:+	ENSDARG00000096739	0.999925	-43.2	chr12:22486542-22496861:+
lnc_370	2:57055563-57069993:-	ENSDARG00000096739	0.946145	-44	chr12:22486542-22496861:+
lnc_347	KN150685.1:108-5658:+	ENSDARG00000022183	0.999992	-43.2	chr13:25249982-25258601:+
lnc_370	2:57055563-57069993:-	ENSDARG00000022183	0.947259	-44	chr13:25249982-25258601:+
lnc_355	19:27879711-27885039:-	ENSDARG00000022183	0.900081	-44	chr13:25249982-25258601:+
lnc_365	2:39865074-40060983:-	ENSDARG00000022271	0.940936	-44	chr22:36723882-36730709:+
lnc_356	19:27987483-27990871:-	ENSDARG00000022271	0.945508	-44	chr22:36723882-36730709:+
lnc_347	KN150685.1:108-5658:+	ENSDARG00000071553	0.999987	-43.2	chr22:6902448-6911305:-
lnc_370	2:57055563-57069993:-	ENSDARG00000071553	0.947345	-44	chr22:6902448-6911305:-
lnc_347	KN150685.1:108-5658:+	ENSDARG00000045958	0.99998	-43.2	chr9:54688229-54723923:+
lnc_370	2:57055563-57069993:-	ENSDARG00000045958	0.947042	-44	chr9:54688229-54723923:+
lnc_356	19:27987483-27990871:-	ENSDARG00000067524	0.962349	-44	chr8:3249016-3354488:-
lnc_347	KN150685.1:108-5658:+	ENSDARG00000061804	0.999984	-43.2	chr19:31309942-31317277:-
lnc_370	2:57055563-57069993:-	ENSDARG00000061804	0.947158	-44	chr19:31309942-31317277:-
lnc_363	2:33054681-33058446:-	ENSDARG00000006120	0.987461	-44	chr15:27431518-27438464:+
lnc_379	4:14114402-14130605:+	ENSDARG00000006120	0.942987	-44	chr15:27431518-27438464:+
lnc_409	4:4955322-4958058:+	ENSDARG00000038639	0.920076	-49.6	chr13:21536071-21541681:-
lnc_409	4:4955322-4958058:+	ENSDARG00000063905	0.972209	-49.6	chrMT:6425-7975:+
lnc_409	4:4955322-4958058:+	ENSDARG00000103917	0.91453	-49.6	chr14:14317356-14337627:-
lnc_411	4:50810355-50812848:-	ENSDARG00000074906	0.998359	-49.6	chr11:384372-400027:-
lnc_418	4:58440783-58443906:-	ENSDARG00000074906	0.999979	-49.6	chr11:384372-400027:-
lnc_398	4:34344539-34347785:-	ENSDARG00000074906	0.985403	-48.5	chr11:384372-400027:-
lnc_423	4:62690501-62693409:-	ENSDARG00000074906	0.995615	-54.1	chr11:384372-400027:-
lnc_397	4:29307548-29309596:-	ENSDARG00000074906	0.99508	-41.3	chr11:384372-400027:-
lnc_411	4:50810355-50812848:-	ENSDARG00000062425	0.963051	-49.6	chr9:24393311-24398214:-
lnc_418	4:58440783-58443906:-	ENSDARG00000062425	0.973268	-49.6	chr9:24393311-24398214:-
lnc_398	4:34344539-34347785:-	ENSDARG00000062425	0.977097	-48.5	chr9:24393311-24398214:-
lnc_423	4:62690501-62693409:-	ENSDARG00000062425	0.972811	-54.1	chr9:24393311-24398214:-
lnc_397	4:29307548-29309596:-	ENSDARG00000062425	0.966104	-41.3	chr9:24393311-24398214:-
lnc_411	4:50810355-50812848:-	ENSDARG00000057227	0.980426	-49.6	chr19:24291737-24310940:-
lnc_418	4:58440783-58443906:-	ENSDARG00000057227	0.987697	-49.6	chr19:24291737-24310940:-
lnc_398	4:34344539-34347785:-	ENSDARG00000057227	0.98536	-48.5	chr19:24291737-24310940:-
lnc_423	4:62690501-62693409:-	ENSDARG00000057227	0.986168	-54.1	chr19:24291737-24310940:-
lnc_397	4:29307548-29309596:-	ENSDARG00000057227	0.981678	-41.3	chr19:24291737-24310940:-
lnc_409	4:4955322-4958058:+	ENSDARG00000031783	0.917844	-49.6	chr2:42926672-43015837:-
lnc_411	4:50810355-50812848:-	ENSDARG00000021720	0.999264	-49.6	chr6:40186699-40314609:-
lnc_418	4:58440783-58443906:-	ENSDARG00000021720	0.999466	-49.6	chr6:40186699-40314609:-
lnc_398	4:34344539-34347785:-	ENSDARG00000021720	0.981381	-48.5	chr6:40186699-40314609:-
lnc_423	4:62690501-62693409:-	ENSDARG00000021720	0.994059	-54.1	chr6:40186699-40314609:-
lnc_397	4:29307548-29309596:-	ENSDARG00000021720	0.994743	-41.3	chr6:40186699-40314609:-
lnc_411	4:50810355-50812848:-	ENSDARG00000070465	0.999245	-49.6	chr3:30370126-30373577:+
lnc_418	4:58440783-58443906:-	ENSDARG00000070465	0.999448	-49.6	chr3:30370126-30373577:+
lnc_398	4:34344539-34347785:-	ENSDARG00000070465	0.981316	-48.5	chr3:30370126-30373577:+
lnc_423	4:62690501-62693409:-	ENSDARG00000070465	0.994005	-54.1	chr3:30370126-30373577:+
lnc_397	4:29307548-29309596:-	ENSDARG00000070465	0.994706	-41.3	chr3:30370126-30373577:+
lnc_409	4:4955322-4958058:+	ENSDARG00000019808	0.936829	-49.6	chr6:17959266-17983562:+
lnc_426	4:67792273-67796459:-	ENSDARG00000037589	0.989543	-54.1	chr23:17583451-17594432:+
lnc_407	4:47440703-47443198:-	ENSDARG00000037589	0.987337	-49.6	chr23:17583451-17594432:+
lnc_420	4:59153711-59157617:-	ENSDARG00000037589	0.969152	-49.6	chr23:17583451-17594432:+
lnc_39	21:29938531-29943063:-	ENSDARG00000037589	0.981314	-49.6	chr23:17583451-17594432:+
lnc_411	4:50810355-50812848:-	ENSDARG00000041379	0.999356	-49.6	chr18:15585869-15591305:-
lnc_418	4:58440783-58443906:-	ENSDARG00000041379	0.999547	-49.6	chr18:15585869-15591305:-
lnc_398	4:34344539-34347785:-	ENSDARG00000041379	0.982023	-48.5	chr18:15585869-15591305:-
lnc_423	4:62690501-62693409:-	ENSDARG00000041379	0.99456	-54.1	chr18:15585869-15591305:-
lnc_397	4:29307548-29309596:-	ENSDARG00000041379	0.995045	-41.3	chr18:15585869-15591305:-
lnc_426	4:67792273-67796459:-	ENSDARG00000036630	0.968004	-54.1	chr8:49322016-49356619:-
lnc_407	4:47440703-47443198:-	ENSDARG00000036630	0.920747	-49.6	chr8:49322016-49356619:-
lnc_420	4:59153711-59157617:-	ENSDARG00000036630	0.924117	-49.6	chr8:49322016-49356619:-
lnc_39	21:29938531-29943063:-	ENSDARG00000036630	0.96055	-49.6	chr8:49322016-49356619:-
lnc_411	4:50810355-50812848:-	ENSDARG00000061509	0.999356	-49.6	chr5:26312967-26318609:+
lnc_418	4:58440783-58443906:-	ENSDARG00000061509	0.999547	-49.6	chr5:26312967-26318609:+
lnc_398	4:34344539-34347785:-	ENSDARG00000061509	0.982023	-48.5	chr5:26312967-26318609:+
lnc_423	4:62690501-62693409:-	ENSDARG00000061509	0.99456	-54.1	chr5:26312967-26318609:+
lnc_397	4:29307548-29309596:-	ENSDARG00000061509	0.995045	-41.3	chr5:26312967-26318609:+
lnc_409	4:4955322-4958058:+	ENSDARG00000078552	0.940348	-49.6	chr17:26946960-26958792:+
lnc_411	4:50810355-50812848:-	ENSDARG00000093960	0.949912	-49.6	chr5:37460806-37463912:-
lnc_418	4:58440783-58443906:-	ENSDARG00000093960	0.961862	-49.6	chr5:37460806-37463912:-
lnc_398	4:34344539-34347785:-	ENSDARG00000093960	0.968907	-48.5	chr5:37460806-37463912:-
lnc_423	4:62690501-62693409:-	ENSDARG00000093960	0.96177	-54.1	chr5:37460806-37463912:-
lnc_397	4:29307548-29309596:-	ENSDARG00000093960	0.954034	-41.3	chr5:37460806-37463912:-
lnc_409	4:4955322-4958058:+	ENSDARG00000037507	0.917844	-49.6	chr14:11803521-11823116:+
lnc_428	4:71185416-71193382:+	ENSDARG00000055713	0.958683	-54.1	chr3:37055828-37093442:+
lnc_411	4:50810355-50812848:-	ENSDARG00000019741	0.999356	-49.6	chr3:30023124-30027553:-
lnc_418	4:58440783-58443906:-	ENSDARG00000019741	0.999547	-49.6	chr3:30023124-30027553:-
lnc_398	4:34344539-34347785:-	ENSDARG00000019741	0.982023	-48.5	chr3:30023124-30027553:-
lnc_423	4:62690501-62693409:-	ENSDARG00000019741	0.99456	-54.1	chr3:30023124-30027553:-
lnc_397	4:29307548-29309596:-	ENSDARG00000019741	0.995045	-41.3	chr3:30023124-30027553:-
lnc_409	4:4955322-4958058:+	ENSDARG00000075618	0.917844	-49.6	chr14:25689650-25770627:+
lnc_411	4:50810355-50812848:-	ENSDARG00000061215	0.973341	-49.6	chr17:26571488-26586555:-
lnc_418	4:58440783-58443906:-	ENSDARG00000061215	0.973841	-49.6	chr17:26571488-26586555:-
lnc_398	4:34344539-34347785:-	ENSDARG00000061215	0.941058	-48.5	chr17:26571488-26586555:-
lnc_423	4:62690501-62693409:-	ENSDARG00000061215	0.957202	-54.1	chr17:26571488-26586555:-
lnc_397	4:29307548-29309596:-	ENSDARG00000061215	0.963238	-41.3	chr17:26571488-26586555:-
lnc_411	4:50810355-50812848:-	ENSDARG00000104756	0.905874	-49.6	chr12:48956778-48967304:-
lnc_418	4:58440783-58443906:-	ENSDARG00000104756	0.921893	-49.6	chr12:48956778-48967304:-
lnc_398	4:34344539-34347785:-	ENSDARG00000104756	0.938901	-48.5	chr12:48956778-48967304:-
lnc_423	4:62690501-62693409:-	ENSDARG00000104756	0.924257	-54.1	chr12:48956778-48967304:-
lnc_397	4:29307548-29309596:-	ENSDARG00000104756	0.913343	-43.6	chr12:48956778-48967304:-
lnc_411	4:50810355-50812848:-	ENSDARG00000090577	0.995219	-49.6	chr8:22495489-22500579:+
lnc_418	4:58440783-58443906:-	ENSDARG00000090577	0.998536	-49.6	chr8:22495489-22500579:+
lnc_398	4:34344539-34347785:-	ENSDARG00000090577	0.984549	-48.5	chr8:22495489-22500579:+
lnc_423	4:62690501-62693409:-	ENSDARG00000090577	0.992776	-54.1	chr8:22495489-22500579:+
lnc_397	4:29307548-29309596:-	ENSDARG00000090577	0.992073	-43.6	chr8:22495489-22500579:+
lnc_411	4:50810355-50812848:-	ENSDARG00000097523	0.999255	-49.6	chr3:59855208-59884369:-
lnc_418	4:58440783-58443906:-	ENSDARG00000097523	0.999413	-49.6	chr3:59855208-59884369:-
lnc_398	4:34344539-34347785:-	ENSDARG00000097523	0.98122	-48.5	chr3:59855208-59884369:-
lnc_423	4:62690501-62693409:-	ENSDARG00000097523	0.993979	-54.1	chr3:59855208-59884369:-
lnc_397	4:29307548-29309596:-	ENSDARG00000097523	0.994711	-43.6	chr3:59855208-59884369:-
lnc_426	4:67792273-67796459:-	ENSDARG00000104767	1	-54.1	chr23:33928510-33975836:+
lnc_407	4:47440703-47443198:-	ENSDARG00000104767	0.967284	-49.6	chr23:33928510-33975836:+
lnc_420	4:59153711-59157617:-	ENSDARG00000104767	0.970085	-49.6	chr23:33928510-33975836:+
lnc_39	21:29938531-29943063:-	ENSDARG00000104767	0.997144	-49.6	chr23:33928510-33975836:+
lnc_428	4:71185416-71193382:+	ENSDARG00000006060	0.985871	-54.1	chr4:847996-885445:-
lnc_420	4:59153711-59157617:-	ENSDARG00000006060	0.930932	-49.6	chr4:847996-885445:-
lnc_411	4:50810355-50812848:-	ENSDARG00000074260	0.998966	-49.6	chr7:73623445-73623831:-
lnc_418	4:58440783-58443906:-	ENSDARG00000074260	0.999399	-49.6	chr7:73623445-73623831:-
lnc_398	4:34344539-34347785:-	ENSDARG00000074260	0.985239	-48.5	chr7:73623445-73623831:-
lnc_423	4:62690501-62693409:-	ENSDARG00000074260	0.9962	-54.1	chr7:73623445-73623831:-
lnc_397	4:29307548-29309596:-	ENSDARG00000074260	0.994784	-43.6	chr7:73623445-73623831:-
lnc_426	4:67792273-67796459:-	ENSDARG00000032831	0.964445	-54.1	chr17:21899295-21939720:+
lnc_428	4:71185416-71193382:+	ENSDARG00000032831	0.976624	-54.1	chr17:21899295-21939720:+
lnc_407	4:47440703-47443198:-	ENSDARG00000032831	0.917088	-49.6	chr17:21899295-21939720:+
lnc_420	4:59153711-59157617:-	ENSDARG00000032831	0.999742	-49.6	chr17:21899295-21939720:+
lnc_39	21:29938531-29943063:-	ENSDARG00000032831	0.956607	-49.6	chr17:21899295-21939720:+
lnc_409	4:4955322-4958058:+	ENSDARG00000087327	0.917844	-49.6	chr3:18417820-18421375:+
lnc_411	4:50810355-50812848:-	ENSDARG00000029239	0.985216	-49.6	chr25:15745270-15809503:+
lnc_418	4:58440783-58443906:-	ENSDARG00000029239	0.986074	-49.6	chr25:15745270-15809503:+
lnc_398	4:34344539-34347785:-	ENSDARG00000029239	0.957935	-48.5	chr25:15745270-15809503:+
lnc_423	4:62690501-62693409:-	ENSDARG00000029239	0.972537	-54.1	chr25:15745270-15809503:+
lnc_397	4:29307548-29309596:-	ENSDARG00000029239	0.976867	-43.6	chr25:15745270-15809503:+
lnc_426	4:67792273-67796459:-	ENSDARG00000060120	0.916814	-54.1	chr6:43022205-43031360:-
lnc_428	4:71185416-71193382:+	ENSDARG00000060120	0.997444	-54.1	chr6:43022205-43031360:-
lnc_420	4:59153711-59157617:-	ENSDARG00000060120	0.985966	-49.6	chr6:43022205-43031360:-
lnc_39	21:29938531-29943063:-	ENSDARG00000060120	0.906842	-49.6	chr6:43022205-43031360:-
lnc_409	4:4955322-4958058:+	ENSDARG00000087092	0.916195	-49.6	chr7:68785144-68788566:-
lnc_399	4:35101002-35107884:-	ENSDARG00000068255	0.913922	-49.6	chr1:54569719-54570845:-
lnc_426	4:67792273-67796459:-	ENSDARG00000020771	0.999998	-54.1	chr2:35258307-35491658:+
lnc_407	4:47440703-47443198:-	ENSDARG00000020771	0.96708	-49.6	chr2:35258307-35491658:+
lnc_420	4:59153711-59157617:-	ENSDARG00000020771	0.96989	-54.1	chr2:35258307-35491658:+
lnc_39	21:29938531-29943063:-	ENSDARG00000020771	0.997191	-49.6	chr2:35258307-35491658:+
lnc_409	4:4955322-4958058:+	ENSDARG00000076472	0.924894	-49.6	chr7:19583601-19596069:+
lnc_426	4:67792273-67796459:-	ENSDARG00000045636	0.999975	-54.1	chr25:35506531-35539644:-
lnc_407	4:47440703-47443198:-	ENSDARG00000045636	0.966816	-49.6	chr25:35506531-35539644:-
lnc_420	4:59153711-59157617:-	ENSDARG00000045636	0.971762	-54.1	chr25:35506531-35539644:-
lnc_39	21:29938531-29943063:-	ENSDARG00000045636	0.996986	-49.6	chr25:35506531-35539644:-
lnc_409	4:4955322-4958058:+	ENSDARG00000063924	0.968405	-49.6	chrMT:15308-16448:+
lnc_409	4:4955322-4958058:+	ENSDARG00000063921	0.967493	-49.6	chrMT:12897-14717:+
lnc_411	4:50810355-50812848:-	ENSDARG00000105120	0.928656	-49.6	chr15:9463638-9617461:-
lnc_418	4:58440783-58443906:-	ENSDARG00000105120	0.930759	-49.6	chr15:9463638-9617461:-
lnc_423	4:62690501-62693409:-	ENSDARG00000105120	0.907137	-54.1	chr15:9463638-9617461:-
lnc_397	4:29307548-29309596:-	ENSDARG00000105120	0.915834	-43.6	chr15:9463638-9617461:-
lnc_426	4:67792273-67796459:-	ENSDARG00000090268	0.999988	-54.1	chr19:5422878-5429446:-
lnc_407	4:47440703-47443198:-	ENSDARG00000090268	0.966959	-49.6	chr19:5422878-5429446:-
lnc_420	4:59153711-59157617:-	ENSDARG00000090268	0.969514	-54.1	chr19:5422878-5429446:-
lnc_39	21:29938531-29943063:-	ENSDARG00000090268	0.997479	-49.6	chr19:5422878-5429446:-
lnc_411	4:50810355-50812848:-	ENSDARG00000004296	0.999135	-49.6	chr10:10843326-10865634:+
lnc_418	4:58440783-58443906:-	ENSDARG00000004296	0.999868	-49.6	chr10:10843326-10865634:+
lnc_398	4:34344539-34347785:-	ENSDARG00000004296	0.983458	-48.5	chr10:10843326-10865634:+
lnc_423	4:62690501-62693409:-	ENSDARG00000004296	0.995117	-54.1	chr10:10843326-10865634:+
lnc_397	4:29307548-29309596:-	ENSDARG00000004296	0.995215	-43.6	chr10:10843326-10865634:+
lnc_411	4:50810355-50812848:-	ENSDARG00000013351	0.951354	-49.6	chr22:18517032-18521296:-
lnc_418	4:58440783-58443906:-	ENSDARG00000013351	0.954976	-49.6	chr22:18517032-18521296:-
lnc_398	4:34344539-34347785:-	ENSDARG00000013351	0.960627	-48.5	chr22:18517032-18521296:-
lnc_423	4:62690501-62693409:-	ENSDARG00000013351	0.966485	-54.1	chr22:18517032-18521296:-
lnc_397	4:29307548-29309596:-	ENSDARG00000013351	0.965679	-43.6	chr22:18517032-18521296:-
lnc_411	4:50810355-50812848:-	ENSDARG00000100279	0.997676	-49.6	chr7:6218467-6219642:-
lnc_418	4:58440783-58443906:-	ENSDARG00000100279	0.997906	-49.6	chr7:6218467-6219642:-
lnc_398	4:34344539-34347785:-	ENSDARG00000100279	0.984561	-48.5	chr7:6218467-6219642:-
lnc_423	4:62690501-62693409:-	ENSDARG00000100279	0.994839	-54.1	chr7:6218467-6219642:-
lnc_397	4:29307548-29309596:-	ENSDARG00000100279	0.991953	-43.6	chr7:6218467-6219642:-
lnc_409	4:4955322-4958058:+	ENSDARG00000031929	0.978962	-49.6	chr14:32930073-32937770:-
lnc_411	4:50810355-50812848:-	ENSDARG00000025301	0.999356	-49.6	chr3:31660727-31672767:-
lnc_418	4:58440783-58443906:-	ENSDARG00000025301	0.999547	-49.6	chr3:31660727-31672767:-
lnc_398	4:34344539-34347785:-	ENSDARG00000025301	0.982023	-48.5	chr3:31660727-31672767:-
lnc_423	4:62690501-62693409:-	ENSDARG00000025301	0.99456	-54.1	chr3:31660727-31672767:-
lnc_397	4:29307548-29309596:-	ENSDARG00000025301	0.995045	-43.6	chr3:31660727-31672767:-
lnc_409	4:4955322-4958058:+	ENSDARG00000077712	0.993194	-49.6	chr17:49932200-49992665:-
lnc_426	4:67792273-67796459:-	ENSDARG00000096603	0.929267	-54.1	chr25:35742338-35760296:+
lnc_420	4:59153711-59157617:-	ENSDARG00000096603	0.933365	-54.1	chr25:35742338-35760296:+
lnc_39	21:29938531-29943063:-	ENSDARG00000096603	0.91276	-49.6	chr25:35742338-35760296:+
lnc_409	4:4955322-4958058:+	ENSDARG00000056836	0.937455	-49.6	chr17:22524812-22532842:-
lnc_428	4:71185416-71193382:+	ENSDARG00000043482	0.981639	-54.1	chr8:13496680-13503809:-
lnc_420	4:59153711-59157617:-	ENSDARG00000043482	0.909687	-54.1	chr8:13496680-13503809:-
lnc_409	4:4955322-4958058:+	ENSDARG00000063917	0.969466	-49.6	chrMT:11299-12679:+
lnc_411	4:50810355-50812848:-	ENSDARG00000102453	0.999327	-49.6	chr25:36796114-36837199:+
lnc_418	4:58440783-58443906:-	ENSDARG00000102453	0.999599	-49.6	chr25:36796114-36837199:+
lnc_398	4:34344539-34347785:-	ENSDARG00000102453	0.982361	-48.5	chr25:36796114-36837199:+
lnc_423	4:62690501-62693409:-	ENSDARG00000102453	0.994709	-54.1	chr25:36796114-36837199:+
lnc_397	4:29307548-29309596:-	ENSDARG00000102453	0.995048	-43.6	chr25:36796114-36837199:+
lnc_409	4:4955322-4958058:+	ENSDARG00000002509	0.913	-49.6	chr13:35848530-35851154:-
lnc_411	4:50810355-50812848:-	ENSDARG00000086604	0.998242	-49.6	chr25:35817418-35817804:-
lnc_418	4:58440783-58443906:-	ENSDARG00000086604	0.999003	-49.6	chr25:35817418-35817804:-
lnc_398	4:34344539-34347785:-	ENSDARG00000086604	0.985408	-48.5	chr25:35817418-35817804:-
lnc_423	4:62690501-62693409:-	ENSDARG00000086604	0.995468	-54.1	chr25:35817418-35817804:-
lnc_397	4:29307548-29309596:-	ENSDARG00000086604	0.993162	-43.6	chr25:35817418-35817804:-
lnc_411	4:50810355-50812848:-	ENSDARG00000071446	0.999215	-49.6	chr24:39800213-39809618:+
lnc_418	4:58440783-58443906:-	ENSDARG00000071446	0.999838	-49.6	chr24:39800213-39809618:+
lnc_398	4:34344539-34347785:-	ENSDARG00000071446	0.98344	-48.5	chr24:39800213-39809618:+
lnc_423	4:62690501-62693409:-	ENSDARG00000071446	0.995222	-54.1	chr24:39800213-39809618:+
lnc_397	4:29307548-29309596:-	ENSDARG00000071446	0.99533	-48.5	chr24:39800213-39809618:+
lnc_411	4:50810355-50812848:-	ENSDARG00000074746	0.931949	-49.6	chr8:9827766-9948393:+
lnc_418	4:58440783-58443906:-	ENSDARG00000074746	0.932985	-49.6	chr8:9827766-9948393:+
lnc_423	4:62690501-62693409:-	ENSDARG00000074746	0.909382	-54.1	chr8:9827766-9948393:+
lnc_397	4:29307548-29309596:-	ENSDARG00000074746	0.918598	-48.5	chr8:9827766-9948393:+
lnc_411	4:50810355-50812848:-	ENSDARG00000096739	0.999265	-49.6	chr12:22486542-22496861:+
lnc_418	4:58440783-58443906:-	ENSDARG00000096739	0.999456	-49.6	chr12:22486542-22496861:+
lnc_398	4:34344539-34347785:-	ENSDARG00000096739	0.981215	-48.5	chr12:22486542-22496861:+
lnc_423	4:62690501-62693409:-	ENSDARG00000096739	0.993989	-54.1	chr12:22486542-22496861:+
lnc_397	4:29307548-29309596:-	ENSDARG00000096739	0.994803	-48.5	chr12:22486542-22496861:+
lnc_411	4:50810355-50812848:-	ENSDARG00000022183	0.999346	-49.6	chr13:25249982-25258601:+
lnc_418	4:58440783-58443906:-	ENSDARG00000022183	0.999538	-49.6	chr13:25249982-25258601:+
lnc_398	4:34344539-34347785:-	ENSDARG00000022183	0.981939	-48.5	chr13:25249982-25258601:+
lnc_423	4:62690501-62693409:-	ENSDARG00000022183	0.994495	-54.1	chr13:25249982-25258601:+
lnc_397	4:29307548-29309596:-	ENSDARG00000022183	0.995007	-48.5	chr13:25249982-25258601:+
lnc_411	4:50810355-50812848:-	ENSDARG00000071553	0.999356	-49.6	chr22:6902448-6911305:-
lnc_418	4:58440783-58443906:-	ENSDARG00000071553	0.999547	-49.6	chr22:6902448-6911305:-
lnc_398	4:34344539-34347785:-	ENSDARG00000071553	0.982023	-48.5	chr22:6902448-6911305:-
lnc_423	4:62690501-62693409:-	ENSDARG00000071553	0.99456	-54.1	chr22:6902448-6911305:-
lnc_397	4:29307548-29309596:-	ENSDARG00000071553	0.995045	-48.5	chr22:6902448-6911305:-
lnc_411	4:50810355-50812848:-	ENSDARG00000045958	0.999322	-49.6	chr9:54688229-54723923:+
lnc_418	4:58440783-58443906:-	ENSDARG00000045958	0.999553	-49.6	chr9:54688229-54723923:+
lnc_398	4:34344539-34347785:-	ENSDARG00000045958	0.98192	-48.5	chr9:54688229-54723923:+
lnc_423	4:62690501-62693409:-	ENSDARG00000045958	0.994444	-54.1	chr9:54688229-54723923:+
lnc_397	4:29307548-29309596:-	ENSDARG00000045958	0.994968	-48.5	chr9:54688229-54723923:+
lnc_409	4:4955322-4958058:+	ENSDARG00000067524	0.924799	-49.6	chr8:3249016-3354488:-
lnc_411	4:50810355-50812848:-	ENSDARG00000061804	0.999341	-49.6	chr19:31309942-31317277:-
lnc_418	4:58440783-58443906:-	ENSDARG00000061804	0.999534	-49.6	chr19:31309942-31317277:-
lnc_398	4:34344539-34347785:-	ENSDARG00000061804	0.982205	-48.5	chr19:31309942-31317277:-
lnc_423	4:62690501-62693409:-	ENSDARG00000061804	0.994646	-54.1	chr19:31309942-31317277:-
lnc_397	4:29307548-29309596:-	ENSDARG00000061804	0.994989	-48.5	chr19:31309942-31317277:-
lnc_403	4:42410252-42415987:+	ENSDARG00000006120	0.979528	-49.6	chr15:27431518-27438464:+
lnc_410	4:50218557-50224466:-	ENSDARG00000006120	0.910829	-49.6	chr15:27431518-27438464:+
lnc_443	6:35932600-35936819:-	ENSDARG00000038639	0.986114	-48.6	chr13:21536071-21541681:-
lnc_443	6:35932600-35936819:-	ENSDARG00000063905	0.973269	-48.6	chrMT:6425-7975:+
lnc_443	6:35932600-35936819:-	ENSDARG00000103917	0.980462	-48.6	chr14:14317356-14337627:-
lnc_458	8:16573813-16577781:-	ENSDARG00000074906	0.950294	-48.6	chr11:384372-400027:-
lnc_470	8:6380931-6388456:-	ENSDARG00000074906	0.935663	-48.6	chr11:384372-400027:-
lnc_458	8:16573813-16577781:-	ENSDARG00000062425	0.920557	-48.6	chr9:24393311-24398214:-
lnc_470	8:6380931-6388456:-	ENSDARG00000062425	0.974095	-48.6	chr9:24393311-24398214:-
lnc_46	22:1306616-1312248:+	ENSDARG00000004187	0.967866	-48.6	chr21:5004589-5009491:+
lnc_458	8:16573813-16577781:-	ENSDARG00000057227	0.936799	-48.6	chr19:24291737-24310940:-
lnc_470	8:6380931-6388456:-	ENSDARG00000057227	0.967628	-48.6	chr19:24291737-24310940:-
lnc_443	6:35932600-35936819:-	ENSDARG00000031783	0.992706	-48.6	chr2:42926672-43015837:-
lnc_458	8:16573813-16577781:-	ENSDARG00000021720	0.949444	-48.6	chr6:40186699-40314609:-
lnc_470	8:6380931-6388456:-	ENSDARG00000021720	0.923568	-48.6	chr6:40186699-40314609:-
lnc_458	8:16573813-16577781:-	ENSDARG00000070465	0.949118	-48.6	chr3:30370126-30373577:+
lnc_470	8:6380931-6388456:-	ENSDARG00000070465	0.92338	-48.6	chr3:30370126-30373577:+
lnc_443	6:35932600-35936819:-	ENSDARG00000019808	0.984485	-48.6	chr6:17959266-17983562:+
lnc_438	6:20520134-20530843:+	ENSDARG00000037589	0.990025	-38.8	chr23:17583451-17594432:+
lnc_444	6:35938606-36021178:+	ENSDARG00000037589	0.973856	-48.6	chr23:17583451-17594432:+
lnc_471	KN149704.1:8089-21812:+	ENSDARG00000037589	0.972222	-48.6	chr23:17583451-17594432:+
lnc_443	6:35932600-35936819:-	ENSDARG00000013968	0.948849	-48.6	chr13:4876338-4900378:+
lnc_465	8:38999388-39016773:-	ENSDARG00000075057	0.901788	-48.6	chr17:12817238-12853418:-
lnc_458	8:16573813-16577781:-	ENSDARG00000041379	0.950602	-48.6	chr18:15585869-15591305:-
lnc_470	8:6380931-6388456:-	ENSDARG00000041379	0.925006	-48.6	chr18:15585869-15591305:-
lnc_438	6:20520134-20530843:+	ENSDARG00000036630	0.966889	-38.8	chr8:49322016-49356619:-
lnc_444	6:35938606-36021178:+	ENSDARG00000036630	0.931035	-48.6	chr8:49322016-49356619:-
lnc_471	KN149704.1:8089-21812:+	ENSDARG00000036630	0.95184	-48.6	chr8:49322016-49356619:-
lnc_458	8:16573813-16577781:-	ENSDARG00000061509	0.950602	-48.6	chr5:26312967-26318609:+
lnc_470	8:6380931-6388456:-	ENSDARG00000061509	0.925006	-48.6	chr5:26312967-26318609:+
lnc_443	6:35932600-35936819:-	ENSDARG00000078552	0.991023	-48.6	chr17:26946960-26958792:+
lnc_47	22:13686657-13691808:-	ENSDARG00000043963	0.958339	-48.6	chr20:170642-194206:-
lnc_458	8:16573813-16577781:-	ENSDARG00000093960	0.907481	-48.6	chr5:37460806-37463912:-
lnc_46	22:1306616-1312248:+	ENSDARG00000093960	0.904124	-48.6	chr5:37460806-37463912:-
lnc_470	8:6380931-6388456:-	ENSDARG00000093960	0.974922	-48.6	chr5:37460806-37463912:-
lnc_443	6:35932600-35936819:-	ENSDARG00000037507	0.992706	-48.6	chr14:11803521-11823116:+
lnc_46	22:1306616-1312248:+	ENSDARG00000079244	0.945991	-48.6	chr5:3673802-3678014:+
lnc_458	8:16573813-16577781:-	ENSDARG00000019741	0.950602	-48.6	chr3:30023124-30027553:-
lnc_470	8:6380931-6388456:-	ENSDARG00000019741	0.925006	-48.6	chr3:30023124-30027553:-
lnc_443	6:35932600-35936819:-	ENSDARG00000075618	0.992706	-48.6	chr14:25689650-25770627:+
lnc_46	22:1306616-1312248:+	ENSDARG00000104756	0.945568	-48.6	chr12:48956778-48967304:-
lnc_470	8:6380931-6388456:-	ENSDARG00000104756	0.970802	-48.6	chr12:48956778-48967304:-
lnc_458	8:16573813-16577781:-	ENSDARG00000090577	0.941665	-48.6	chr8:22495489-22500579:+
lnc_470	8:6380931-6388456:-	ENSDARG00000090577	0.938994	-48.6	chr8:22495489-22500579:+
lnc_458	8:16573813-16577781:-	ENSDARG00000097523	0.949003	-48.6	chr3:59855208-59884369:-
lnc_470	8:6380931-6388456:-	ENSDARG00000097523	0.923127	-48.6	chr3:59855208-59884369:-
lnc_438	6:20520134-20530843:+	ENSDARG00000104767	0.999873	-40.26	chr23:33928510-33975836:+
lnc_444	6:35938606-36021178:+	ENSDARG00000104767	0.975743	-48.6	chr23:33928510-33975836:+
lnc_471	KN149704.1:8089-21812:+	ENSDARG00000104767	0.991587	-48.6	chr23:33928510-33975836:+
lnc_444	6:35938606-36021178:+	ENSDARG00000006060	0.922304	-48.6	chr4:847996-885445:-
lnc_458	8:16573813-16577781:-	ENSDARG00000074260	0.951125	-48.6	chr7:73623445-73623831:-
lnc_470	8:6380931-6388456:-	ENSDARG00000074260	0.927705	-48.6	chr7:73623445-73623831:-
lnc_438	6:20520134-20530843:+	ENSDARG00000032831	0.968503	-44.1	chr17:21899295-21939720:+
lnc_444	6:35938606-36021178:+	ENSDARG00000032831	0.998885	-48.6	chr17:21899295-21939720:+
lnc_471	KN149704.1:8089-21812:+	ENSDARG00000032831	0.948099	-48.6	chr17:21899295-21939720:+
lnc_443	6:35932600-35936819:-	ENSDARG00000087327	0.992706	-48.6	chr3:18417820-18421375:+
lnc_458	8:16573813-16577781:-	ENSDARG00000029239	0.911237	-48.6	chr25:15745270-15809503:+
lnc_438	6:20520134-20530843:+	ENSDARG00000060120	0.922937	-44.1	chr6:43022205-43031360:-
lnc_444	6:35938606-36021178:+	ENSDARG00000060120	0.981565	-48.6	chr6:43022205-43031360:-
lnc_443	6:35932600-35936819:-	ENSDARG00000087092	0.991947	-48.6	chr7:68785144-68788566:-
lnc_438	6:20520134-20530843:+	ENSDARG00000020771	0.999858	-44.1	chr2:35258307-35491658:+
lnc_444	6:35938606-36021178:+	ENSDARG00000020771	0.975567	-48.6	chr2:35258307-35491658:+
lnc_471	KN149704.1:8089-21812:+	ENSDARG00000020771	0.991481	-48.6	chr2:35258307-35491658:+
lnc_470	8:6380931-6388456:-	ENSDARG00000012688	0.918456	-48.6	chr19:5501520-5505124:+
lnc_443	6:35932600-35936819:-	ENSDARG00000076472	0.965113	-48.6	chr7:19583601-19596069:+
lnc_438	6:20520134-20530843:+	ENSDARG00000045636	0.99996	-44.1	chr25:35506531-35539644:-
lnc_444	6:35938606-36021178:+	ENSDARG00000045636	0.977255	-48.6	chr25:35506531-35539644:-
lnc_471	KN149704.1:8089-21812:+	ENSDARG00000045636	0.991335	-48.6	chr25:35506531-35539644:-
lnc_43	21:42672798-42683830:-	ENSDARG00000073843	0.903628	-48.6	chr25:462456-505015:-
lnc_443	6:35932600-35936819:-	ENSDARG00000063924	0.99512	-48.6	chrMT:15308-16448:+
lnc_443	6:35932600-35936819:-	ENSDARG00000063921	0.995258	-48.6	chrMT:12897-14717:+
lnc_443	6:35932600-35936819:-	ENSDARG00000014047	0.936155	-48.6	chr10:22175316-22250266:-
lnc_443	6:35932600-35936819:-	ENSDARG00000086826	0.935596	-48.6	chr11:43083065-43095802:+
lnc_438	6:20520134-20530843:+	ENSDARG00000090268	0.999824	-44.1	chr19:5422878-5429446:-
lnc_444	6:35938606-36021178:+	ENSDARG00000090268	0.975227	-48.6	chr19:5422878-5429446:-
lnc_471	KN149704.1:8089-21812:+	ENSDARG00000090268	0.991389	-48.6	chr19:5422878-5429446:-
lnc_458	8:16573813-16577781:-	ENSDARG00000004296	0.950635	-48.6	chr10:10843326-10865634:+
lnc_470	8:6380931-6388456:-	ENSDARG00000004296	0.929183	-48.6	chr10:10843326-10865634:+
lnc_458	8:16573813-16577781:-	ENSDARG00000013351	0.946366	-48.6	chr22:18517032-18521296:-
lnc_455	6:6194604-6229155:-	ENSDARG00000013351	0.900363	-48.6	chr22:18517032-18521296:-
lnc_470	8:6380931-6388456:-	ENSDARG00000013351	0.996098	-48.6	chr22:18517032-18521296:-
lnc_458	8:16573813-16577781:-	ENSDARG00000100279	0.947683	-48.6	chr7:6218467-6219642:-
lnc_432	6:14830900-14833610:-	ENSDARG00000100279	0.904772	-34.7	chr7:6218467-6219642:-
lnc_470	8:6380931-6388456:-	ENSDARG00000100279	0.918762	-48.6	chr7:6218467-6219642:-
lnc_443	6:35932600-35936819:-	ENSDARG00000031929	0.985759	-48.6	chr14:32930073-32937770:-
lnc_46	22:1306616-1312248:+	ENSDARG00000016457	0.919372	-48.6	chr12:13244494-13268580:+
lnc_458	8:16573813-16577781:-	ENSDARG00000025301	0.950602	-48.6	chr3:31660727-31672767:-
lnc_470	8:6380931-6388456:-	ENSDARG00000025301	0.925006	-48.6	chr3:31660727-31672767:-
lnc_443	6:35932600-35936819:-	ENSDARG00000077712	0.97981	-48.6	chr17:49932200-49992665:-
lnc_438	6:20520134-20530843:+	ENSDARG00000096603	0.931243	-48.6	chr25:35742338-35760296:+
lnc_444	6:35938606-36021178:+	ENSDARG00000096603	0.935506	-48.6	chr25:35742338-35760296:+
lnc_471	KN149704.1:8089-21812:+	ENSDARG00000096603	0.90643	-48.6	chr25:35742338-35760296:+
lnc_443	6:35932600-35936819:-	ENSDARG00000056836	0.973981	-48.6	chr17:22524812-22532842:-
lnc_443	6:35932600-35936819:-	ENSDARG00000063917	0.985539	-48.6	chrMT:11299-12679:+
lnc_458	8:16573813-16577781:-	ENSDARG00000102453	0.950481	-48.6	chr25:36796114-36837199:+
lnc_470	8:6380931-6388456:-	ENSDARG00000102453	0.925533	-48.6	chr25:36796114-36837199:+
lnc_443	6:35932600-35936819:-	ENSDARG00000002509	0.963944	-48.6	chr13:35848530-35851154:-
lnc_458	8:16573813-16577781:-	ENSDARG00000086604	0.948696	-48.6	chr25:35817418-35817804:-
lnc_470	8:6380931-6388456:-	ENSDARG00000086604	0.92426	-48.6	chr25:35817418-35817804:-
lnc_458	8:16573813-16577781:-	ENSDARG00000071446	0.950894	-48.6	chr24:39800213-39809618:+
lnc_470	8:6380931-6388456:-	ENSDARG00000071446	0.929011	-48.6	chr24:39800213-39809618:+
lnc_443	6:35932600-35936819:-	ENSDARG00000043128	0.917166	-48.6	chr15:2675312-2677394:-
lnc_458	8:16573813-16577781:-	ENSDARG00000096739	0.949227	-48.6	chr12:22486542-22496861:+
lnc_470	8:6380931-6388456:-	ENSDARG00000096739	0.923666	-48.6	chr12:22486542-22496861:+
lnc_458	8:16573813-16577781:-	ENSDARG00000022183	0.95066	-48.6	chr13:25249982-25258601:+
lnc_470	8:6380931-6388456:-	ENSDARG00000022183	0.924869	-48.6	chr13:25249982-25258601:+
lnc_443	6:35932600-35936819:-	ENSDARG00000022271	0.921488	-48.6	chr22:36723882-36730709:+
lnc_458	8:16573813-16577781:-	ENSDARG00000071553	0.950602	-48.6	chr22:6902448-6911305:-
lnc_470	8:6380931-6388456:-	ENSDARG00000071553	0.925006	-48.6	chr22:6902448-6911305:-
lnc_458	8:16573813-16577781:-	ENSDARG00000045958	0.950169	-48.6	chr9:54688229-54723923:+
lnc_470	8:6380931-6388456:-	ENSDARG00000045958	0.924808	-48.6	chr9:54688229-54723923:+
lnc_443	6:35932600-35936819:-	ENSDARG00000067524	0.963806	-48.6	chr8:3249016-3354488:-
lnc_458	8:16573813-16577781:-	ENSDARG00000061804	0.950381	-48.6	chr19:31309942-31317277:-
lnc_470	8:6380931-6388456:-	ENSDARG00000061804	0.924844	-48.6	chr19:31309942-31317277:-
lnc_5	24:28895868-28898132:+	ENSDARG00000038639	0.944987	-34.3	chr13:21536071-21541681:-
lnc_5	24:28895868-28898132:+	ENSDARG00000063905	0.959521	-34.3	chrMT:6425-7975:+
lnc_5	24:28895868-28898132:+	ENSDARG00000103917	0.939075	-34.3	chr14:14317356-14337627:-
lnc_80	KN150136.1:40823-47583:+	ENSDARG00000074906	0.963384	-47.1	chr11:384372-400027:-
lnc_88	1:18163942-18167884:-	ENSDARG00000062425	0.912858	-53.5	chr9:24393311-24398214:-
lnc_80	KN150136.1:40823-47583:+	ENSDARG00000062425	0.917204	-47.1	chr9:24393311-24398214:-
lnc_88	1:18163942-18167884:-	ENSDARG00000004187	0.969451	-53.5	chr21:5004589-5009491:+
lnc_80	KN150136.1:40823-47583:+	ENSDARG00000057227	0.937601	-47.1	chr19:24291737-24310940:-
lnc_5	24:28895868-28898132:+	ENSDARG00000031783	0.95115	-35.42	chr2:42926672-43015837:-
lnc_80	KN150136.1:40823-47583:+	ENSDARG00000021720	0.965846	-48	chr6:40186699-40314609:-
lnc_80	KN150136.1:40823-47583:+	ENSDARG00000070465	0.965791	-48	chr3:30370126-30373577:+
lnc_5	24:28895868-28898132:+	ENSDARG00000019808	0.954606	-35.42	chr6:17959266-17983562:+
lnc_78	23:8798279-8811429:+	ENSDARG00000037589	0.982622	-37.9	chr23:17583451-17594432:+
lnc_5	24:28895868-28898132:+	ENSDARG00000013968	0.908045	-35.42	chr13:4876338-4900378:+
lnc_98	1:58819203-58822181:-	ENSDARG00000075057	0.92145	-53.5	chr17:12817238-12853418:-
lnc_80	KN150136.1:40823-47583:+	ENSDARG00000041379	0.96636	-48	chr18:15585869-15591305:-
lnc_78	23:8798279-8811429:+	ENSDARG00000036630	0.91093	-39.7	chr8:49322016-49356619:-
lnc_80	KN150136.1:40823-47583:+	ENSDARG00000061509	0.96636	-48	chr5:26312967-26318609:+
lnc_5	24:28895868-28898132:+	ENSDARG00000078552	0.957182	-35.42	chr17:26946960-26958792:+
lnc_88	1:18163942-18167884:-	ENSDARG00000093960	0.930141	-53.5	chr5:37460806-37463912:-
lnc_80	KN150136.1:40823-47583:+	ENSDARG00000093960	0.90166	-48	chr5:37460806-37463912:-
lnc_5	24:28895868-28898132:+	ENSDARG00000037507	0.95115	-35.42	chr14:11803521-11823116:+
lnc_88	1:18163942-18167884:-	ENSDARG00000079244	0.939713	-53.5	chr5:3673802-3678014:+
lnc_80	KN150136.1:40823-47583:+	ENSDARG00000019741	0.96636	-48	chr3:30023124-30027553:-
lnc_5	24:28895868-28898132:+	ENSDARG00000075618	0.95115	-35.42	chr14:25689650-25770627:+
lnc_80	KN150136.1:40823-47583:+	ENSDARG00000061215	0.929314	-48	chr17:26571488-26586555:-
lnc_88	1:18163942-18167884:-	ENSDARG00000104756	0.96772	-53.5	chr12:48956778-48967304:-
lnc_80	KN150136.1:40823-47583:+	ENSDARG00000090577	0.95591	-48	chr8:22495489-22500579:+
lnc_80	KN150136.1:40823-47583:+	ENSDARG00000097523	0.965852	-48	chr3:59855208-59884369:-
lnc_78	23:8798279-8811429:+	ENSDARG00000104767	0.958984	-47.1	chr23:33928510-33975836:+
lnc_80	KN150136.1:40823-47583:+	ENSDARG00000074260	0.970319	-48	chr7:73623445-73623831:-
lnc_78	23:8798279-8811429:+	ENSDARG00000032831	0.907277	-47.1	chr17:21899295-21939720:+
lnc_5	24:28895868-28898132:+	ENSDARG00000087327	0.95115	-35.42	chr3:18417820-18421375:+
lnc_80	KN150136.1:40823-47583:+	ENSDARG00000029239	0.943186	-48	chr25:15745270-15809503:+
lnc_5	24:28895868-28898132:+	ENSDARG00000087092	0.950108	-36.6	chr7:68785144-68788566:-
lnc_61	22:6283927-6287115:-	ENSDARG00000068255	0.938889	-37.9	chr1:54569719-54570845:-
lnc_52	22:27732023-27735709:-	ENSDARG00000068255	0.911272	-34.3	chr1:54569719-54570845:-
lnc_78	23:8798279-8811429:+	ENSDARG00000020771	0.958756	-47.1	chr2:35258307-35491658:+
lnc_88	1:18163942-18167884:-	ENSDARG00000012688	0.903238	-53.5	chr19:5501520-5505124:+
lnc_5	24:28895868-28898132:+	ENSDARG00000076472	0.91481	-36.6	chr7:19583601-19596069:+
lnc_78	23:8798279-8811429:+	ENSDARG00000045636	0.958465	-47.1	chr25:35506531-35539644:-
lnc_5	24:28895868-28898132:+	ENSDARG00000063924	0.9681	-36.6	chrMT:15308-16448:+
lnc_5	24:28895868-28898132:+	ENSDARG00000063921	0.958599	-36.6	chrMT:12897-14717:+
lnc_78	23:8798279-8811429:+	ENSDARG00000090268	0.958623	-47.1	chr19:5422878-5429446:-
lnc_80	KN150136.1:40823-47583:+	ENSDARG00000004296	0.965384	-48	chr10:10843326-10865634:+
lnc_80	KN150136.1:40823-47583:+	ENSDARG00000013351	0.90129	-48	chr22:18517032-18521296:-
lnc_80	KN150136.1:40823-47583:+	ENSDARG00000100279	0.974666	-48	chr7:6218467-6219642:-
lnc_5	24:28895868-28898132:+	ENSDARG00000031929	0.944751	-36.6	chr14:32930073-32937770:-
lnc_88	1:18163942-18167884:-	ENSDARG00000016457	0.913827	-53.5	chr12:13244494-13268580:+
lnc_80	KN150136.1:40823-47583:+	ENSDARG00000025301	0.96636	-53.5	chr3:31660727-31672767:-
lnc_5	24:28895868-28898132:+	ENSDARG00000077712	0.967537	-37.9	chr17:49932200-49992665:-
lnc_5	24:28895868-28898132:+	ENSDARG00000056836	0.919333	-37.9	chr17:22524812-22532842:-
lnc_5	24:28895868-28898132:+	ENSDARG00000063917	0.974847	-37.9	chrMT:11299-12679:+
lnc_80	KN150136.1:40823-47583:+	ENSDARG00000102453	0.966471	-53.5	chr25:36796114-36837199:+
lnc_5	24:28895868-28898132:+	ENSDARG00000002509	0.920397	-37.9	chr13:35848530-35851154:-
lnc_80	KN150136.1:40823-47583:+	ENSDARG00000086604	0.971694	-53.5	chr25:35817418-35817804:-
lnc_80	KN150136.1:40823-47583:+	ENSDARG00000071446	0.965725	-53.5	chr24:39800213-39809618:+
lnc_80	KN150136.1:40823-47583:+	ENSDARG00000096739	0.965486	-53.5	chr12:22486542-22496861:+
lnc_80	KN150136.1:40823-47583:+	ENSDARG00000022183	0.966293	-53.5	chr13:25249982-25258601:+
lnc_80	KN150136.1:40823-47583:+	ENSDARG00000071553	0.96636	-53.5	chr22:6902448-6911305:-
lnc_80	KN150136.1:40823-47583:+	ENSDARG00000045958	0.966136	-53.5	chr9:54688229-54723923:+
lnc_5	24:28895868-28898132:+	ENSDARG00000067524	0.935969	-37.9	chr8:3249016-3354488:-
lnc_80	KN150136.1:40823-47583:+	ENSDARG00000061804	0.966748	-53.5	chr19:31309942-31317277:-
lnc_59	22:39188830-39198227:-	ENSDARG00000006120	0.998735	-34.3	chr15:27431518-27438464:+
lnc_99	1:6273384-6306315:+	ENSDARG00000071648	0.994523	-33.2	chr22:6312935-6332626:-
