# Supplementary material for: Two Novel lncRNAs Regulate Primordial Germ Cell Development in Zebrafish
Source: Cells. 2023 Feb 20;12(4):672. doi: 10.3390/cells12040672 (PMC9954370; doi:10.3390/cells12040672)
Supplement: Supplementary file 1 [file cells-12-00672-s001.zip › Table S3.xlsx]

## Sheet: lncRNA sequence
LncRNA	sequence
lnc_101	AAAGAGTTTGGTTTCATGAACTACTGGAGGAGCAAATAGCAAGCGGCTTCCACCGACGTACATGGTGAGCTAACGGACAAACTGGCTACAGCAGGACAGCTGTTCATATTAAGATCCTCATGCAAAATGCATGGACCATATGGAAGATTGTCAGGGGGTTTCTTATACTGTGAAGATGTCTTTTCCCCTCTAGCAACTTACTTTAATGCATGTTTTGCATCTACTAATGGATGCTAACATGTCAAGGGTCTGCCTGAAACATTGATGTAATGTTTTTATTTTTATTTATTTATTTATTTTTTAAGTGGATTAGATTTGTGTGCATAAAAAACTGCATGGTGAATCTAAATACACATATAGCCATCCATTTAACAGCTGAAAAACTGCAAAACACTTGTC…
lnc_114	CTGCCAGTAGGAGGCGCTGCTCGAATCTATTTATAGCTGTTCTCCTCTGACTCACGGGTAACGTTAGTTTACGACGAAAACGCTGCATCTTTGAGTTTTAAGTCGATCATGGATACATTTCGAGTCATTCATCGAGGAACCTGCACTATTTCCCAGTCCAGTGACAGTTTTCAGGACCCTTGCTCTCTATGGAGGATGAGAAAGCTCCAGGATTTCATCTAAAATATCTTCATTTGTGTGCTGAAGATTGAAACGACACCATGAACAGCGTACGGATCTCACAGATTTCAAGACTCTTGCTGTCTGTGGAGGATGAGAGAGCTCCAGGATTTCATCTAAAATATCTTCATCTGTGTCCTGAAGCTCTCTGAGGATTCAAATGACACCAGGGCAGGCTGC…
lnc_120	CGGATACAAACCTGAAGAGCTTCAGTCGTTATTTCAATTTAATTGAGGTTTTCTGCAGAAATGTGTGTGGATTAGGTCTGGGCGACAAAAATCTCACCTTATGATTTACTATGGAGAGCGGTGGATCGCCACATGCAGAGGACTCTCGATGTGTTGATAGAGATGAGGGCTGCTGGACAGATCAGAAATGCTGGCTTTTGACAGACGCTGCACAGATCTTCCTCTCCAGATCAGCAGCTGAGGAACATCTGGAGACACTGAGCTGCAGGAACAACGCTGAGGAAACTGTCGCACCTCTTCGTTTAGGGGCTGCTCCCAAACGCACATTCGCATGAAAAATCCTTATTGAAACGCAAGGGGGCGCCTTACACAAATCTTGTTTGGGCACAAGTAGGCTAC…
lnc_123	AGTAAAGCAACTACGAAAGAGAACTATTTGTGCATCTTAAAGCATCGATGCTTCACAAAAGGATGGATAACTGGTATGCCGTAATGATGGTCACAGAAATCCTAAATGAAGGCAGTAGTTCTGTTTCTGTTTACTACAAGGGATATCTTTCCAAATGAGGAAATTACCCACAACTATGGTGATTCTTCTTGGCCATGGCATTCAAGGGAATTGCATGAAGCATCATTGGTGATTGAGATTGAATGCAGTATAAAAACTTCCATGTCAGGGAAAGAGAAACAATTATGTGAAAAGTCATCAATGGCAATGATTGAATGTGGTTCGAAAAATTTCTACATCAGGGAAGGAGAAAAAATTGCATGAAGAGTCATTGGTGACTGGGATCAAATGCTGTGCGAA…
lnc_133	GAGAGAGAGAGAGAGAGAGAGTGCGTGAAAGAGAGAAAGAGATGCTTGTCTTTAGGTTGCAAAAGGAGAAAATGACATTTCACACTTATGAAAGCGACGGTCTGTGAGAAGCAGCAAGTTGTTTACGTGCAGAAGAGACGTTCAAAGCGCCACAGCGTCAACTTTGCGCGTGATGCACCGTGTGTTGGTTCAGCATCGCGTCGGAGAGCACGTAATGAACCCGCAACCAAGATAACTTTCATACGGCAGTTCTACACAGAAGTGTGGCAGACCTTTTTCCTCTTTTATTGACTGGTGATATAGAATACCGACTCTCTTCAAGTGGCTTCAGAAAAAAGGACCACGCGCAAGTGTGGAGAAGAAGGATTTTAGCGCGTACATCTTCACATGAATGGGTGG…
lnc_141	CCCACTGTGCTTGATGACCTAGAAAGAGGACAGCCATGCAACGTGTGTGGAGAGCAGTGTCCAGGCTTCATTCTGCATAAATGGAGCAAGCATTGTTTCTAAAGGAGCTACCGGAGCTTGCTGAGACCTCCAGAAGAGATTAGCTGAGAGGACAAGAGACTGCACAATCAGCTGAAATTTTGGTGGCATTCATTGTTATGTAAAGATAATGGCCGATATATATTTGATCACCCAAAATGTATTGCATGATAAGTAAATATATATTGAATTTTGTGACGGCACTACATATTT
lnc_152	TCAAACTCCATGCTGAGACGGTGGTTGATGCTCTAGTTTCTGTTGACAACATCAATGAATTGTGTGGAACCCGGCATTTTTCTTCACAGTCAAGTTCAGTTCTTCATCTAAATCGCAATCTCTCCACCGCCATGAAAGAGGACCATCAGCAGCCAGAGCCCGTGTTTCTCAGCTCTGGAACCCGATCAGAAAGGAATGTTTTCTGGCCTCTTTCTCCATCATTCTGCAGCTCCGGTCAGCCTGTCACCCGAGCCCTGTGATATACTGTAGGCTCCTCCGTCCTTTATGTGCCGTTCTCCGGGGACGGCCCACACAGAGGAGCATTGTAGGACGGCAGACACAATGGGATTTACATGAGGAATGTTGACCAGAGCCACCAAAAACCAGTCCGGCCACCTG…
lnc_164	TGCTCGGCTCAGATGCTGTAGTCTGATTCACACTAGTCTCTCACCTCGCGCACTACAGGATCCACTGACACCTTTAAAGGGAACAGAACTCTACATACAACACCTGTAGTGCCACAGGGGGCATTTCAGCACTGCCGCGGTGTTTTCCAAATGAACACAACAAGACTAAGAGCTGAAGGTGCCGGACGCCGAAGTGTGTCGCGTGTTTAGGGGCTATTATTGTGGACTAAACCGAAGACTCCTCCGTTTCCCGCTTGTGGTTTCATTCAGTCCAGACTCTCCCGTGTGAAAAAAACAAAATATGAAGATGTCTCCTCCAGACCGAAGGAAATATGTGCGTGAATTGGCTCTGGAGATTGCCGTAAGAGTGCTGCTCTTCGGAGTTTTCGTTGGACCAGT…
lnc_172	CATGAACACTCGCTGTCCAGCCTGGTGTGACCGAATCCTCATGTCTGCTTCGGCCAAAGACCTGATCGGCAAGCCGGAGAACGAGGACAAATCAATAACATACGACAACATCGGAGCCAACGTGTGTATGGGAGACCACAAGCCGGTCTACTTGTTCTTTCGGTTGACCACAGGTCCAGGTAAACCTAATGCAAATAAGCACAAGTGTTGTGTCGTGCAGTGATGTGGTAAATA
lnc_181	TCGTCTAATTTGTCGGTATGATAGCGCCATGTGTCTGGTTAGTTTAAAAAAAATGACGGCTAGGGCTGGATAATGAAATAACAGCACCCTTTATCGTCAGTTAAAAGAACAGTAGGCCTAAATTAAACTCTAAAGACTTTATTTACACTAAATACGACCTATTTTGGAGGACTTGCTGATGTAATGTCTTCAGAAACTCCTTCATATGTCTTCGGTCGCCCAGAGATATGGATTAATGGCTTGTTGTCATCTGTGGGCACTGTGTGGTTCTAAACACGTCAGATGTGGTGGTGTTGGAGCAAGGACTGACCTGCAGCTGGGCTGAAAGAAGCGTGACTGACATGTGCCTTACATCAGTGGAGGATGATGGACAAGAGATGCAGCTCAGCCACATTCCTT…
lnc_182	GTGCAGTAAACGGTTTCTAAAAGTTAACATCTTGTGAGCATGTTCCTTTGTATGCAGGTGTGCGAATGTTGTCAGCGATTACATCAGGATAAAGAAAGTCATGGAGGTCTGGGATGATATGAGGGTGTTTTTGGTTCAGGAGAAACATGCGGTAGCTGCTGTTTTCCTGGGTTGGTCTGCATATCGTCATTAAATTATCTGATGGCATGTGATTCTGCGTGAGCATGGAGGAGCTATGGAGGCGGACACGGGTGATGGGTGAATGGAGACTGAGATCACCACGTCGTTTCGGTGGACTGACCAAAACAAAGCAGGATTGCTCTGTGTCTAATGGTGGCCGGCGGAAAAGCTTTCCCATCAGATCACATGGTGGATAAATGAAGCTTCTTGAAATGGAAC…
lnc_186	TTGCTAATTGAAGTGATGGCGCTGCAATACATGATAAAGCAACTTCCTTCAATGACCTGGCCAACAGTAGATGGCAGATCCATTCTGTAATAAAGCAGGAGATGGATTATGGCTTTACTGCCGAGCAGAATGAATGGAGGGAGGATTCATAACTGGACAATCAGTTTCCAATGAATAAGAACGAGTTGATTTGAATGATTTCGCACTGCCCAAAGGAGCTCTCAGTGTCCTGGTTTGATCATCTGTAATGGAACGGATGAAAGTTTGGTCTGTGCAATTTAGAGAGCAACAGCAGGGAGAGACAGG
lnc_188	ATGGCCGACTTGTTGCTCCGCCTCACGCTGACCTGTGCTCGCCTTATGGCTGAACTGTTGCTCCGAGTCCGCCTGACGAGCCACCTGTTTCTCCGGATCTGTTTCTCCGCCTAACGGCGACTTGTTTCTCCGGACCTGTTTCTCCGGACCTGTTTCTCCGCCTAACGGCGACCTGTTTCTCCGGACCTGTTTCTCCGCCTAACGCCCGAGCTGTTGCTCCGCCTAACGCCTGACCTGTGCTCGCCTCACGCCCGACATGTTGCTCCGCCTCACGCCCAGCCTGTTGATCGGTGGACGGGTAAGCGCGCATGGCATCGGAAGGAGCTCGAAAAGTATAAGATGGATAATTGCGTGAAAATCAAACTAAAAGAATGCAATCTTGAGGAGTTAATCCCCACA…
lnc_192	GGGGTCAACATTGAACAACATTTAGAAGAATATATGCTATACTTTTTTTTTTTTACCATACCATAAAGCTAAATAAACAAACAACAAAATGGCAGCAAGAAAACGGCAGTAAAGGTCTGATCATGAAGACATGGATGTGTTTGCACATGCTCAGCAATTCACCATTGATTGTGACAGATAAGGACGCTTCAATGGAAGAGGCTGTGGGAAGGGCGCGAAAACATCACATCCATTTGATTTTCCTTGCAAAATGGTCCTGACATATACCTCACATTGAAATAAGTCTACAGGCTTTCATAGACATCTTTGGGAGTAATCTACAAGCCTGGATCTCTGGTGATGGTGACAGGCTGCAGGTTTCCAACATTCTTCAAAACAGTTTTTGTGTTCAACAGAAGA…
lnc_196	ATCCCCGGAGCGCCTAGCCTACTCTGCCCGGATGCTAACGGCAACACAGGACGGTTTCCATAAGCTCTGGAGAGTTTCTAAAACATATCTGCCACAGTTCTCTATACAATAACACAAGACCCTGTGTCGGTGGCTGATTAGAGACGGATGGTGTATTTCCAGAGTTGGTGAAATGACCAAGCACACCTTCTTGGTCATATGTGGTGATAATAATGAAGTTAAGATTATATTTGGACCTGAAACATCTGCTAGACTCCAGGAAAGGTGGCGTCAATACTGGACCTGAAAGGGCTTAACAAGTTGAATCTGCTGGGAGAGTCAAGTTGTGGATCATCATGAAGATTTTCAAAAGGCGAGTTTAGATTTCTTGAATGTTTTATTTACTTTAAATGTTCTTTT…
lnc_197	GTCAACTTAGCTCAACTTGTTGAAATGTGGACCCCCGAGACTATTACATTCGACTCAGCTTCTTTTTAGGGGAATATGGAGTCCAGTGTCAACAACAAAATCAACTGCGACTTTCAGGAAGCTTCCATGGCTGTGAAAGGAGACAGGAAGAGAGTCGGGCCTAAGGAGCACGGATCAGGCGGTAAATGGCTACTCATCGCGACCAGGAACGAAACTCATCCATCCCAAGAGACCCTTAGAGAAGGGTGAGAGAGGCAAGCGGTGAGGAAGGAAGAATATGCGCTGCTCTCTCTTCCTTGCAGCTGGTATGAATTATTCAGCTAGGGGGAGGGATCGCCTTACATTAGCCATCTTGTTTCTTGTGCCTTTAATGACAGTTGTTGTAAACATACATAGACA…
lnc_211	GCACTCGCTGGATTGTTTGATAGCAGTGGATTGTTTTCTTCGGGACGTCCAAAACAAGGTTAAAATATCCAACACATCTTATGACAGCAATCCAAATCAAGCGGGGATTTTCAGGGGGGACCCGGGGCTTTAATTTCCCCACCCATTTAACCCCTCAGCCGTTGACTATATGATCAAAACGGAGGAATTCTGCTGTGAGGAAAAGCGCTTGTTGATGGTGCATTGTTGTGGTTTGCGATGTGTCGCTGGCTCGCAGCCTTCTCGGCTAAAATATAGACAAATGAATCGTTTTCGGCTCGTATTTCTGCCGATTGGTGTAGTTTTTCGGAGCTGATCGTGGATTTGACACAAATGAATCGTGGCCTGGACAAAATGAGCAGAAAACAGCATCACTTTAAA…
lnc_223	AGCTCGAGTTGAGGGCATCAAGAACATACCGAGGGCCCAAACCAGTGTCCGATTGGACTTACAAGAATGCTGTTGTAGTTGCCTGACTACTACTGTGTTCTCTAAAGGTTTTCTGGAAGCTTGAGTTGAGGGCATCAAGAACATACCGATGGTCCAAATCAGTGTCAGCCTGGACAGACATCCATTGCAGTTCTTCTACACCACACCAATCTCTACTTTTGTATGGCTGCCTGACTACTATGCTGTTCCTTGAAGGTATTACTGGAGCAAAACAACAACAGTGAAATTTGTGGTTATAAAGCATTGTGATGTATGTGTTACAGGTCCAGTACATTTGTCAAAGTTTAAGTCAAAAAAGAAAAAAACAACTTGTTTGCCTCTGACACAACAGGTTAGGGT…
lnc_226	ATGGCCGACTTGTTGCTCCGCCTCACGCTGACCTGTGCTCGCCTTATGGCTGAACTGTTGCTCCGAGTCCGCCTGACGAGCCACCTGTTTCTCCGGACCTGTTTCTCCGCCTAACGGCGACCTGTTTCTCCGGACCTGTTTCTCCGGACCTGTTTCTCCGCCTAACGGCGACCTGTTTCTCCGGACCTGTTTCTCCGCCTAACGCCCGAGCTGTTGCTCCGCCTAACGCCTGACCTGTGCTCCCCTCACGCCCAGCCTGTTGATCGGTGGACGGGTAAGCGCGCATGGCATCGGAAGGAGCTCGAAAAGTATAAGGTGATGACAGTAAGTAACGTTACTGTGATTTGTGATCTTTCTGGGGTGTTAACTGTAAAGCAATGGATAATTGCGTGAAAATCA…
lnc_238	GCCCACTCCGGCGCTGGTTTGATCACTGCGCGCTGTTGACAGTCGAGTCGCTGGTTTGCAGGCGATTAAACGGCGTTCAGCGGCAGCGGGCTGTCGTTATTCGGTACCGGTGGTGTCGGTTAACGGGGATCTCTTTAAACATGTCCACTTGACCCGTCCTGAGCGATAGTAATGTCCTCACGAGTTCGTGAGGCGGCCGATTGTCATTCGGACTTAGCTCGCGCTCGCTTAGCCGCCACAGGCTAATTAATTAACCGACAGTGTGTCAGAAATACTCGCTCCAGATCACCGAAAACACCGTAGAAACGCCTCTGCTCAGTCGAAGCTCCCGCAGAACCAACTCTACAGCTGGACCTGCGCCGTTTTACCGGGCCGAATGAACGCGAGGGATTAACGGCA…
lnc_240	CCCAGCCGGCACACGACCGACCTTCAACGTTGAAATATGGTTGAAATAAGGTCAGACGTGTTTTGAACGTTGAAATAATGTTGATAGAACGTTTAATGTTGAACGGTTGAAAAACAGCCTGCATATGACAAGGCTTCAACGTTGAAATGTGGTTGAAAATACGTCAGTAGTTGCTTTAATGTTGAAACAATGTTGAATGATAAATGGTTGAAAAAAGTTACAGAAATCCTTGTACAAATCAACGTTGACATTTTTTTTATCATGATCTGTATGTTGAATTAACGTCATGGCGTCACCCAATATTCAACATGTTTGGTTACCATGGTATCGGAGGACTCGGCGCACGCGGCCGCGCGCAGCGCTTCACTTCATTAATTACGAACACCTGACCTGCAGTGC…
lnc_252	ATCCAGGTGAATCTAAAATTCTTTCCTTCAGGTCCATGGTGTCAAGAAACTGCAGTTTCAAAAACACAGATTTCTTTACAACTCGACAAGGCATCTTTGGATATCTTCCTTCTCTTTGGATATAAACAGATGGAGCAGGAGTATTTCCAGACAGTGGACTCTCACCAGATCTCTGTCCTGGGCTTCCAGGATGTCTAAGATACAATAGAGAGTCCCAGGAGAGGATGCACAGTTCTCAGCTCCAATTACAACAAGACACTCCGGTATGCTGTCAGTTCTGTGGTTCAAGAGCATGGCCTCCTTTAGATTTGGTTTTTGTAGAGTCGCAAGAGGACTTCTGCTGTGAGAACTACAGAGAGTTGTTTGAGATCATGGCCCATGAAAAACATCTGAAAAGTT…
lnc_265	GAAGAGAGAGGCTGAGGGAGCCAGAGCTGCGGGAGTGTTGGCTCCACTGGCTCCTCTCCGCGGTCTCTCTGACTCTGCTGTTGCTCCTCTCCGTGCTCCTCTGGGTCTGTCCTCTGGCCTGCAGCCAATCAGAGCAGCTATTGGGGCTCCCGTGTTAAGTGCCGCTGCTGTCAGGAGTGTTCAAGATGAGGAAGAGGAGGACATTTCAGAGGAAGAGAGGCCTCAGGATTCAGCCGGATTGCTGAAGAATCTCCATCTGGATCTGGATGCTCTCGGAGCTGGACTGCAGTATGAGGACAGTGAGATCAGTGGGACGGTTCCACCTGAAGAAAGAACAGAACCTGAACTGCAGGATTTGGCCTTATCGAGGGATCACAGCGCAGAGCCGCCTTCAGAGGT…
lnc_266	GTTTGTGTACTGGAATAAATTTGCAATTGAAACAACAAGATGACCGACACCCTCCATTACAAACATTACCTGCGGTATTCTATGTGGTAAACCATCAAATGTTATGTGGTAACTGTGTAGTACTTTGTTGTTTTTTGGGACGTTTTACCACATGATTCTGTGCTGTACAGTATGTGATACTCCTGTAGTATTCTTGTGGTAGTGTATCACTTTCATATTGTGGTAGTATTTACCACAGGATTCTGTTATACAATATGTAATATTCCTGGGATATTCTTGTGGTAGAGCGTGTGGTATTTCTGTTATATTCCTGTAATATTTTTGTGGTAGCATGTGGTATTTCATGTGGTAAACCATCAAATGTACAAAACAAAAACCATGTGATGATTGTGTAGTACT…
lnc_279	GTTTAAAATGACTTCAGTCGAATTTGCTGTTTGTAGTCAATTGAATTATGAAATTCATTATCATTTTTCTGTGTTGGACAATCATTTATGCTGACTATAGCTATACTGTAAAACGTACACCACAGTATATGAGAATATGGCAAATTATGTTCATATTCGCTTAAATAATATCTAATCATTAATTTTCTGTCATTTTTAATGAACAAAATACAGCTCCTTGTGCCATCATCGTCCAGGAAGTGACAGCATTTTGGAGGAATAACAGCAGCAGAAAAATCTGCTGACGGCGTGTCATTTATTGTGACGGCTTTATAAGCAATAATACACGGAGCATCTGTGATACAGGCATTCTTGTGTCTAACAGCAGGAAGCTGAACCATTCTGACAGACCTGACAGTC…
lnc_288	AGTAAATATAGTGTGAACTAAACAAAATGTGTAATACAGAAACATTAACACTTTCAGTTAAATTTGATTAAAATCAGTTGGGGTAAGCAGATATCCTGATAATTATTATTATTATTTTTTTATCATAACCAGGTCTAGATCCCAAAACAATAAAAAAACGAAAACATATATAAAATTTTGTCTTTTATTTATTTATTTATTTTCACAATCAATTTTTATCAAAATTTGTTCCAATCAAACTTTATTTAACCAAATTTTAAATACGTTTTTTTTTTATTTGATCATATTTTTGCATTAATTATTTCATTATTAGATTCTATAAAACAAAATTACACTGTAAATAAAATAATTGTGGACACTGACAATTAAATATTGACTCAACAAATGACTTCACAATAA…
lnc_290	GTGAATACAGCGTGAGCGCGCATTTTCTAATGGCTGCTGATCACTATTGCAGAAAGATCAAAGCAAGGCCAACCAGGATGAGATGAAAATGTGTATCAAGAGTTCAACCAGATAGTGTGGAAGAATCTTAAGCAAGAATTATATTGGTCTCTTGATCATCACTGCCCACAGCTGATTCGGATCTTCAGGTCAAAGAGAGGATTCACTGGACAGATTTTTATCTTCTACAAAATATCAAGGCGTCTGACCTCACTGACATGCCTTGTGTTGCCATTTGAGTGCTTCCAGTAGTTGTTGGTGATGACCCAACAGTTCTTCAAAGCATGTTTTGCTTCAGATGATGGAGACTCAAATCAACATGTGCCCGTTGGAATTCTTAACCAAGAAAATTAAGATGTG…
lnc_297	GGATCCCAGCTTTACAGAAGGAAAGGACAACTCTCACATTTGTGCATCACTAATTGTTTAACACCATCATCACGCACAGCTGCTTGTTCACAAATACTTCTCTACTTCATTGAAATATTGGACCAGATGTTCCAGAAAGGGGATGGGAAAACCTTGCCTACTGAAGTGGACTCTGCCCAACGTCAAAGAGAAGCATCAATGGAGGCGCTGGAGCTGGAGCTGGAAGCAATGGAGAGCCAGATTTGCGATCTCGAGATGAAGCGAACACAGCTCTGGGAACAAAGGGCTTTGATCTGTGTGCCCCGTGCTGCGGCTTGCTCATCTGAGGTAAGTGTGCAATACAAACTCAACACTCTTTCTACCTCAACCTCGACTGTTTCTTTGTCCAGGCCCAGCACA…
lnc_30	ACACTTGACGCAGTTCACACACTCTGCCTACTGCACATGCGCAATCTCATAAATGAATCCGACTTTAATCAACTTAATTAAGATCTATCATCAAATTATTCGAATTTTTGGAGGCCGGGGTGGAGTGCATGAGCCGCGGTCAGACAGTCACCAATCACCGGGCGGCTAAATGGATCGACGGAGGATAAAACCATTAAAAGATGCGGAGAAACACATCACCAGCTCCACTGACAAGACCCATTCACTGGAAACCGAATATATAGAAGGTTACTAAGTTTTGCAGCATTGATGCCGATCATGAGGACGATCTGCACCCTAACTGCACTGTCAATAAGATCGTTGTTCAGAGAAAACCTCATTTGTGCCTTTTTGCAATCAGGGATATTTTCTTTGGAGAGG…
lnc_304	GCAAACTAGCGAGGGAATCCCCTGAGCAGCCTAGCCTACTCTGCCCGGATGCTAACGGCAACACAGGACGGTTTCCATAAGCTCTGGAGAGTTTCTAAAACATGTCTGCCACAGTTCTCTATACAATAACACAAGACCCTGTGACGGTGGCTGATTAGAGACGGATGGTGTATTTCCAGAGTTGGTGAAATGACCAAGCACACCTTCTTGGTCATATGTGGTGATAATAATGAAGATTCTATTTTGACCTGAAACATCTGCTGGACTCCAGGAAAGGTGGCGTCAATACTGGACCTGAAAGGGCCTAACAAGTTGAATCTGCTGGGAGAGTCAAGTTGTGGATCATCATGTAGATTTTCAAAAGTAATGCTGGAGTCTTGAAGAGTTCTCAGATGAGCA…
lnc_308	AGCGCTGCGGAGACTGAACTTCGAAACCGAAACCCCCTTTGCGAGATTCGCCGCATCTATACCTGATTTGCGTTCAAAAATGCCTGCTTAATTATTTCACAGTAGGAGCAAACATGCCTTAAGAAAAGGAGTACGTTTGAAACTTTAGTAACCATAAAAGGACGCCAGGTGGATGCCTTTCTACTCCAGGAAGCTGCAGCCTGTGGCCTGAAGGAGGAAGAGGACGCGGTCAGTTTGAAATAGCTGTTGTGATGGAGCTGGACCTGTAGACAAGGGAACTAACACATTTGAGAAAAAATAAAATCCAAAATAAGAGATTGGTGTGTGTGGTGAGGGTAAAGAAGTCCACAGCAGCATCTTGGAAATGCTGTAATGCAGGGGTGCCCAAACTCAGTTCTG…
lnc_321	TCGAAAGTCGATGATAACAGATGGTGGATCTCCTCGGTTCAACTCTTGGTTTTTACTCGACAGAATTGCTACAATAATGCTAGGATCCACAGATTGTGCGGCTCCATTTGATCCAGTTTCAAGACCTGTGAAGAGAGGAGGCCAATGCAGCGAGAACTTCAAGATCAGCAAAATTACTGTAATGATCAGATCATATGAAGGCATCTCAAGCATTTGTGGTTCCATCCTGTTTCCAGTTGCAGCGACCTCAACAGCCCGTAAAAACTAGAATCAGAAAGATGGTGAATTGTGTGTGATATCTGGACAGCAGCCCTGAATTAAGCTCCACATTCAAGACGAACATGAAAAGGAATGCCTGTCCTGGGGCTTCTAGAGATTACGCAGCACCATTGATGTGAT…
lnc_325	AAATTCATAATTCAATATTAGGGATGTGACAAGATCTCGGGCTGCAAGATCTTGCGAGACTAAATCGCGACAAGATTTCTCTTCTGCAATTTGTGATTATTTTTTCAGTTGAATAAAATATTTGTCATTCATGTATTTCATCATTGATGATTTCTTAAAAATATTGTAAAAAATCTTGTCTTGTTTTGTGGAGTAAGCGTCTTTGTCACGATCACCAGCGATCGTAACTAATGATTAAAGTTTATAGTTATTAAAAAATATGCTGCTGTCATAAATCTCAATTAATGAATTCAGGCAAGTCTGCATTTTCCTGTTTTTGAAAATATTTTTTATATGTATTTTTATTAAAAACAGCAAGAAAAAATCTCACATATCTACTTGCATTTTAAATATTACATA…
lnc_343	CGGAGCGGATGGCAAACGGCGCTTGGGGAACTGTTACGCTTGGTGTGTTTGGTTAAAGATATCTTGGTTCTCAAAATGTGTAAACTTAGCCTGTTTGACTCTTGTAAAAGCAAGCAAAGTAGCTGTTTAGTATGTTACAAGTGGGACACGTTGAAAACCAGTAGCAGGTTTGACTGAATCTTTCTCTGTGTCTGATGAGGAGGATGTGAAGCTCAGGACTGGTCATCATTTCAACACATCAATCTACAGACAAACATCACATTTAATAAAGATTTAATGAAGAAAGCCTGATCAATGTGTCAATGTTGTGCCCACTTGTGGAGGATTTGTGCATCTGCATGAAAACAGCAAGAGGACAGGAAATGAAGAGTGTGTAATCCTGCAGCTGTAGAGCAGTTT…
lnc_345	AGCCGCCTCGACACGACTGTTTATTTATGTTTTAAGGCCATTAAAGTACAGTTACTGCAGATGACAGCTCATTTACAGACTATGTCACTCAATAGCACATATTTCAGCCCATCAATAATAACAAACGACACGCTGTAAAGTGAAGCATCAAGAATGTCACTCTGGTCACCTATGCACAAATCCTCCACAAGTGGGCACAACATTGACACATTGATCAGGCTTTCTTCATTAAATCTTTATTAAATGTGATGTTTGTCTGTAGATTGATGTGTTGATATGATGACCAGTCCTGAGCTTCACATCCTCCTCATCAGAGACACAGAGAAAGATTCAGTCAAACCTGCTACTGGAAGAGAAAAATCAGTCAAACA
lnc_351	TCCTACAAGGCAAGTGAGAGATTCTCCCATTCTGACAGCCCTTTGTGTCCGCTCAGTTGCCTGTGGTCCATCTGCCAAGAGTAATAGATGAGACGGCTCGTCCCCGGCCAAGTGTGTGCTGTCACTGAGATGAGGACAGAATACGAGGCTTGTGCATTATGATTGATATGAAGCCCTCCAGCCAGGCCGCACTGCTAGTCTATTGATTAGACACCAGCTTGGCCTCATGGGAAGCCCTGTCTGTCCCTCGGTCATCCATCACACCTATTTTCTCCCACTTTTAGACAGCCAAGAACAGTGACCAGGATAAGCTCTTATTTGAAAATCATTCGCCAGTTTCCAAAATGACTGAGATGACCAATCAAATAAAAGTAGGCATGGCTTGCCCAACGCTTCAGT…
lnc_360	TCACAAGAAGAAAAGAAGATTCAAAACATTGGATTCTGGTCAGAAAGTCCACAACATGATCCTTGAGCAAGATCAAACAAGCTTGGCACAGAAGAGAAACATCCACAAGCAACTATGATGTCTGACTGGCATACAGTTGAGGCGATGATCGCCTGTCATACACCTAAAGATGAACAGCACGACTGACTGAAGTTTTAAAATCATGCAACGTCATAAAGCAGCAGCTGGGCCTGATTCTCACAAAACCAAAACAGACTTGATGAAATTCCAGATGTAAACACATTTGACCTTCCTTTGTCCAATTTGATATGAGAAAGCTTGAAAATCAACTAAAGGAGCAGCCTGAACAAATGAAGAAACTGGGAGCCTACTTTGGAATCATTGGTGTTTTCCATTAAG…
lnc_363	GGTTTCCATATTTTTATGAAATCTTAATTTATTTCAATGCAAGGTTGACGTTTGCATGCAATTGCTCATATACATGTATAGTAAAGCACTTTAATCTATTGTGGAAATACCATATTTTACTACAATACACCACATATTACTTTATTAAAGCAGAGTGTTTATTAAGTTTTAGTGTAGTTAATACTACAATATTCTGTGAATTTTATTTAATGGTGTTGTGAATATCATAGTAAATATAGTGTATTTACTATAAATTACTATAGTAAATACACTATATACCCTTACACTATATATAAAATACTATAGTATTTACCTTAGTATGTTCTTCACCGGTTTCCCCCACAGTCCAAACACATGTGCTATAGGTGAATTGGGTAAACAAAATTGGCCATAGTCAAT…
lnc_370	GACGCCGTCTAGTGGAGCGCTGGAGAACTGCAGTTCAGGATCAACACGAGCTGCAGCAGCACACAGGAGACTGAAGCTTTAAACTCATCCAGTTGTAAACAAAGTCATCATTTTGACAGGATTTCGACTCGCAAAACATCGTGGGTTAACTCTGTGCACTCAACTGAGAGGATGTCTTCTGGTGATGGATCTACACTGATATCTGTTCATTACGCTGCACATGTCGTCTCTCTCTCGTCTCTGATGGACTCAGTTCAGCTCATGCAGCTCTCTGAAACATGCTGAGGATTTCAAGAAGAGAGAAGCCATGTGCAGGATCTGGAAATACAGCTTTACATGTGAACTGAAGCCATGAGGAAGAGGAAGGTGGTTCTTCATCATATCCTCACTGATGAAGCC…
lnc_394	GGATTAAAAGAGCTGAACTGAGAAGCTCATGGAAACACACTCAGGAATGAATGGGCAATCCTCCGAGACTCTGGTGATGAAGAAGATGTAAAGCTCTGGGTCTATGGATGGTTCAAGATGGATGAGTCAATGACAAACACTCCTTTTCCAACACAGTTCAAACCACAGCCAAACTTCAGAGGGTTGCAGGTTTCAGCAAGTTGTTTTGACTCATTCATTCTCTGGGTCTGAATTCTAGACATCAACAATCAGCATTCTTCACATCAAGACTTCATATCCTGTTAAGCAAATGCAATATCAGGAATTGAACTGAATTTCGAACCCACACTGTTGGTTGTGGGCAAGTTTACTAAACTGAACTGAGTAAAGCCACAGTCACACTAGAGTTTGAGCATGTGA…
lnc_397	ATTGAAGGACAGGATTTCATATTGAGAAGATGTACTGCTGTAAATCAAGACTACCAGTTTGTGAGCTGATATGCAGTGGAAATTGACATCCAGAAGGAAGTCATAGAGGAAACACCAGCTGATGCAAGTGCTGCAGAAGAATTCAATCGAATATCAGGAAGAAATGTGAGATCCAAGTTCTACACTGCATTGGACACACACTGCTCGTTTGATTGAAATAAAAATAAAAAAAACAGGAGAAAATTGCAGAAGAAAACTAGAAGAAATTTTCAACATGTTAATTCAAAGGTCATCTGGCAGCAGTTCTCCGGGGTCTTTCAGTCCTTTAGAGGGATGAGTCTAAAGAAATTTTCAGGATGTGTTTTGATGTAATTGTAGAGTCGGACTTCAGTGCAGAAG…
lnc_399	CTTTGATTGAATTGACATTCCTTGCTTGGAACATTGGCATACAAAACCCAAAAGATGAGGATGACTGGCAGTGATGACCTTTTCAGTAGGTGTGTGTGTCTAGAGAGATGCTGTCATGTGGACAGGCAGAAAGTATAAAGCTTAGACCTGCAGCCATTTCAGATGCTTGGAAGAAAGGACCATGGCATATCCGGCCCGGGGAATTCTGTCAGGAGATTTGGGAATTCTGGCACACTGGAATATCTTCAGCTTTTTCAAATGAGGCTGGCTGGCAAAGTCAAGTTTATTATCTGCTGGTTTTAAACGCAAATGGGTCAGTTCCTGTATTTACCATGATTTAGGATGTATATTCAGAGATATAAACCAAATTTAGCAACGGTTCTTTGAGGTTT
lnc_401	TCAAATGACTTGCAGTCTTGACAGACAGGACGGCAATTCACCCACACACCATCAACCAAGTGAATGACTATCTGAACTCGGCTCGGCTTCATCGCTCTCAGTGGTGAAGATGGATTGCATTCGTAGAGATGAAGAGCGGGAGAAAAAATTTAAAACATCTGGGGTTTTTAGAGCGAGTCCATGGGAAAAGATCTCTCGGCAAGGAAAGACGTTTTATCATTTGGAGAAATGAATGCACTGCATGATCCTCCTCACTCACTGTTTAGTTTGTCACTTCCAGATCAACATAAGGTGTTGGATGGTGGAAGGGTGTTGCGAACGAAGGACGAAAAGTGGACAGCGGGGGGTTGTCATGGACGAAAGTGAAGAGGGTTGGTGAGTCGCGGAAGAGATTGAAAG…
lnc_406	TATGAGTGTGACTGAGTGTGTGTGTGTGTGTGTGGATGTTTCCCAGAGATGGGTTGCGGCCGGAAGGTCATCCGTTGCGTAAAAATTGTGCTGGATAAGTTGGCAGGTTAATTCCACGGTGGCGTGTAATAATAAAAGGACCAAGCCGAAAAGAAAATGAAGGAATAATATTTTTCAGATGCTTGAACTGTTATTGTCACCCTGAATGACCTTTTAGGGGATGTTTGGTGTCTTTTATTTAATTAGTTGTTTTGATGAGTGAAAACCTCCCCTTCAGTGTGTCTTTATGCCATTAACTATGTACTTTTTCAAAGGTCAAAAAGGTACTTTCAAGAACAACATTGGCTTATTTTTTTGAGCCCCTCCAAATCATGCTAACAAAAAATGCTGAAAATACCA…
lnc_413	ATTGCGATCCCAAGGTTCACTGCGGTTTTCCACAAGCCTGTTTCTGCCTATCACCATGAGTGATTCCTTGATACTCAGATTTTTCATCAAGATCTCAATTATAAGCTCAAGTCTTGATGACAACTTGATGATCTGCATGAAGCACCACCATGTATAGAGGGCCAAGACCACTCTGGAATCAGTCAAGGGTTAGTGAAGTTTTTCATTCCATGTATTTTAAATATCTACATTGTTTAGGCATATATGATTGTATGAGATAAAATGCATTTATTCGTTCACTACTATTGTAATAACAGAAAGAGACGCATTAGTTTTACTATTACTATTGTTTATGAAAAACATTATAAACTACAGTATAAGCTCACAAAATATTGTGGCCTAACTGTTTAAAACTATTTG…
lnc_420	ACAAACAAGCCTGCATGACAACCCATTACTGCAGTGGAAATTTAACAAGAGAAAATGGAACACCTAGTTGAGAGTCCGTCATTCTTCCCATTAGGACCCAGTGGAGACATCAACCCGATGTCGCGTCCTGTCTTGGTTGAGAGTCGAAGAGTGTTTACGCATGGATGGCAGCTACACAGAAGAGCAGAATCAGGCAGTTTTCTTGGATGAAAGGAAGTGACTGTGACTAACAGCCATCTGGATGCTGTTGTTTGGTGTGAAAGCAGAGGGCTTCGTTTGGTTTGTGCTTGTGCGACTGGCCACTCGCACGCTGATGGATTTCTGATGGGAGGGAGATCGAAATGGCATATAGCGGTGGCTAAGATAATTAAAACACTTCTTTAAAAGACGGCCTATGGC…
lnc_421	TCTCTCTCTCTCTCTCTCTCTCAAACTCAGGGTGGAGAATAAGATGATTGGCTATTTTTGCAGTTCGTCATATAGGAGGCAGGGCTGTCGGAGATAGCCGTCCTTTTAGGGCCATAATTGAGGCGGGCAGGACGGCATGTGTGGGCGTGATAGGGTGATTGTGTCACAGAAAGCAAGATTGACAGGAGTGACAGCTCCATTTATTGGCTGCTAGAGTCTAGTCAGCAAAAGGGCATTCAGGGCCACCGACTGGCTCTGCTGGCGGCCTGAGCAGTCGGCGCCTGTAATGCATGAAGCCCTGGAGTCATGGTAAATAGCATCTCTTGTGCTTCAGGAATTTTATCCAACATGGAGGATGAAGAGATTTCTCCTGGTTGCGTGTTACTTGGCGCCTCTCAA…
lnc_425	GAAGGGTCTCTTCCACCAGCCCTGGGGGAAGCGTGTTCGAGAGCACAAACTCCGCATCATGATTAGAAACAGCGCCACCTTCCTGCAGTAGAGTGGAGAGAGAGACGCGTTTGAGAAGAGGGGCATTGTGGAGCAGTGCTGTCATTTTTCTTCTGCGATGACCTGGAGAATTACTGTAACACAAAGAAATCACCAGTGCTACTTCTGCATATACTTCACCTGAGTAATGATAACTAGAACCTATTAAGTGCCGCAGGTTTGAGCCTGTTTGGATGTGATCAGGAGTAAATGAGGGTTTATTTGAAATGTTACACAATGGATATGTTTCCAATAAAACAAATGCAAACATATATAGCTGTTTGCTTTTATTGGCACAAACAAGTCTGCCCTTATGAAGAT…
lnc_426	CCCATTCAAGCACTGGAGCAGAGAGCGTTGTCATGGAAACGGAGCAACGACACGACACCTGACCGTCAACAGCACTTTTCTCATGCGGCAGTTTTCACTAATTTCAGTGCTCTGTGGTTTCAGAAGTGACAAAATTACCCCTACAACAGAAGAGAAGAGCCAAGATGAAGGGAGCTAATCACAGAGCTGGAGGAAACACAGATTTTGGATCGTCCTCCACTCACTCTACCACTTTGTTTTTTCCTTGCCAGACTTCATTTAAGGATAAGAAAGAAGCCTGCTACAAGAGAGACAGCGGAAGGGAGCCTCAAAGACATTTTTATTAGGATCTGCTAATCATGAGGGGGCAGACAAAAGAACCTGCATTTTCCTTCAGCTTAATATCAGAGGTCACCACAG…
lnc_433	GATATTTACATACTGACACCCATTGAAGATCATTAATAGACTAAATGGTGAGTGTCGGCGGCTCGGGGTTTTGCGCACAATTGGCGTGCGCTGCTGAAAATGGCATCTCCCCCATGCGCGGCCCCTGCTTTACCTAGTAGCGTGACCATGAAGCAATGCACGAGCAGAGAGATCTTAACATGCACAGAGTCAGTCTGGCTCCTCGAGACGCCTGCTCATCTCGCCAGCAGGAGCACGTACGGCGTGCACTTAAAGAAGACAACATCTGATTCAAGCCGGCCAGATGTTTCATTCCGTCGCGCTGCGCTTTATTCGTGGCGAGATACACTTCATGCTGATAGATAAAGAAAAACCCCAAGCACGTTGAAAAACTCGAACAAGAAGAATCATTGTCTACAA…
lnc_437	GAATCTGGCGGCCATTTTAAAAAAGAAAGGTGTTTGGTACTCAGCAGGTGTTGAAGAAAGCTTGCTCTGCTTAAAGTTTGATCTGCTAATAGCTTCTATTACACATTACCTGGAGAATTTTGTGTTTTGTGTTCTCTGTGACCAGTGAACAGTCTCTGACAGAACTTGAACGGATTACCCTTTTTTGTTTTGTTTTGTTATTTCCACTGCAATCCAAACATCTCAGAGAAGAAACAGCGGGGCCAGGTCACGGGGCAGCAGAAACCCAGACTCCCCTCTGCCAGACGCTCCTTCAGGGGGATCCGGAGGCGAGGGGTATAGTTCCTCCAGTGTGTCCTGGGTGTCCCCTGGTGAGAAAACCCTGAACACTGCACGAGTGCCTTAAGTATTTGTGTGGGG…
lnc_439	CTGCAACAATGAATCGATAAACTGATCATCCTGGGACTTTGTATCATAGCCCTGCCCCATTCGGTTGAGGGGCCGACCGCTGGGCCCGGAGAGGAACCCCACTGACGTCTGTGAAAAAGGAACTCAAGTGGCATCTAGACTCTCTGGTAAAGGCTGCACGGGGGAAGGCTGCTGAGACACCGATGCAAAGTTTGAGGCCGGGTGATTTTGTGGTGATTTGAGCCCTGAGGAGAAAGAGCTGGAGAGCGAAGCGCTGGTTGGGTCCGTTCCAAGTGCTACTGACCACTGAAGGTCGCAGAGAGGGCGATATGGGTTCATGCTAGCCACGGCAGAAGGGGTTCCATGACCTGAGGAGGATACACGAGGGAGTAGGAGAGAAAGAGGGGCTCTGAAGCTGTC…
lnc_44	TCGGCTCTCCTCTGTTAGCAGGTGAAACGCTGGATATCTATGGGTCTTGGGGCCTGCAGGAAATGGCAGGCAGTGGGAGGCTAAAAAGGCAAGAAAGATCCTATTGCAAGATTCAAAGAAGCTTTGGGTTTCCAGTAAAGGCGAACACGAGAGCACTGACCACCTCCTTTCCTACCCCACTACTGCCCTCTTTCTTCCCCTTCGCTACCTGCCCGTCCTCACGTCCGATCTCCTCTGCAGTCGCCCCTATTCCCATCATTGTCAGTCAATTATAGGCTGGAACTGAACTAGAAAATCAGATGGCGTGGAGCTGCAGAGGGGCTGAGGCGGGTGAGAGCAGCCGCGCTGAGAGCACTCTGAGCGGGCACACGGAGCGACTGGACGCTATGGATCATGAGA…
lnc_444	ACACGGACGTTTTCAGTGAACGGTGAAGTTATCACACCCAAAGCTTACGTATTGCTACTGCAAAGAAGAGTTTATGTATCACCGAAGTAACTTAGAGGATCACGTGAATGGCCTACACACCGTTGATGACATCAAATCACGCACCCAAGCAAACACACAGTGAACAGGAATCCTGCAGCACACGACTAGATGAAGGCCGCGGACGAGGACTTGGCCACCGGCCAGATTTGACAAAGCAATGGGTCATCATCCGCAAACAATCCCAGCACGCATCGCCATCTGTTTGAGGGAGAGGACAGAACATGGGTTCCTACGGCGTGATCGTCTATGACCCTTACTTGAGCGCTTTTCAGTGTGCACCACGGAGTTAAGGTTGGCCTTTTTGTTGGTCTAAATTGG…
lnc_454	ACTGTAGTCAGCCGTCGGAGAAGGATACACCTCAAGCTTCTGTGATAAAAAAGTGTTTTAGTTATTTTCCCCATTTTATATACCCACAACATGTTTTATAGCGTCGTTATGCTTTTAGTTACTGTGTTATTCGATTGAGTGACTGAACTCAGCTTCTGCTGTGTGTCCTCGAGACAGGGCCGGAGCAAGCTGAACTGCCGCTCTAGGCAAAGGATGTTCACGGATATAACTGAAGACGCGGGTGGTGAGGGAGGTGTCGTGGACAGATCTGAGGTCGCGGGTGGTAAGGAAGGTGTCGCGGGCATACTGGGGACGCGGGTTGTGACGGAGGTGTCGCGGACGCCACCCTCTCTATTCAGCAGCCTCGGTCACCTTTATGGACGCGCCGGCCCTGCCTTG…
lnc_462	GATAGCCTACCCATCAGTTTCTCCTCAGTCCTCAGAGAAGAATTTCAAGTCATCTCTTGGACTTCGTTCAAGAAGAAAACACTTTTTGTAATCGACGAGGACAACTAAACGCTTATTTCCCTGCATACGACCGTTTAACTTCAGGTTGAATATACATCCGGACCTCCTCATATATGTCAAGGAAATACTAACACTAATTAATCAAGAGCGCTGTGGATCAGCTGTTTGTTTCTGATACCTCAAATCTGAGATGCTGTTAAACTAACAGGCTCATGGACGACACCGTTATTGTGCCGTTGCCATACTATTCCTGGCGTTTCGTGCATTCACTGGATTACAGTCTGAATTAAAAGCTGTGGATGGACGAAAGAGGCTATTTTTCCCTGTCTTGTGGATTAC…
lnc_465	TCTGAAGGTTTGTATGATGGGACGTGGACTCATCAGAGACACAGATGCATGCTGGGATGTCTGTGGACTCCTCTGAAGCCCAGCTCGGTGATCCCGGAGCTGGAATACTACGTAAAATAAATAAAAATGTACCTTGAACACTGGATGTTTCTGCTTTATTTATTGAGTCTTCACATTGATCCCGTGGGCCAGCCTGATCACCTGCCGGTTACCTACCCACACCTGCAGTTCTCCACGATGGACGTCCAGTGTTCTCCAGCCTCCAGCACCTAGATAGCAGTTCCGTACAAGAAGTTTGGCCAGAGGAGAAATGGTCATGCCCAACTGAGCCATGCTTCTCTAAAAGTTTTTATTTCCTTCATTTTCGTCAATTGGTTAAGTTTGTTTCTCACCACTGGC…
lnc_47	ACCGGCTGCAGCTGAGCTTCATGTCGAACGCACCTTTTGATACATGCTTCGAAGCCTCGGCGCACAACGTCACATCACTAGTGGAAGCGTCGTTAAAATGATACACGTCTTTAATTTGCTATCATGGCTCTTGATTCTACGCGTCCTTGGAGTGACAAAATTACCCCTACAACAGAAGAAAAGAGCCAAGATGAAGGGAGCTAATCACAGAGCTGGAGGAAACACAGATTTTGAATCGTCCTCCACTCACTCTACCACTTTGTTTTTCCTTGCCAGACTTCATTCAAGAAAGAAGCCTGCTACAAGAGAGACAGCGGAAGGGAGCCTCCAAGACATTTTTATTAGGATCTGCTAATCATGAGGGGGCAGACAAAAGAACCTGCATTTTCCTTCAGCTTA…
lnc_472	TGCTCGGTTCAGGGTGCTAGCCAACAATTTTTTTTTTTTTTTTGTGGACTGGAATTTCATTGATGACTGAAAAAGAGACTTGTTATTTAAAAAAAAAGAAAAGAAAAAGACTGGAGGACAGTTTTTTTTTTTTTTTTTTTTTTTCAATCTCTGGTATTGGAGATACAGCTCTACCACCACCTGCTGACTACATGGCTGAAGTTCACCTTTAGCTTGAAGTGATTGAGGCGCTACAAGACCGTCTGTTTGATCTTTGCTGTTCCAGATGAAGATGGAGGCTCTCCTGCTTCATCTCCATTTCCTCTTCATTTCCTGTCCTCCGCCTTCAGAAGAAAGTACCAGCGTGTGGAATCCAGACAGCACACGAAATGAAGACCGCACGATGAGGACAAGGAGAGC…
lnc_5	CAACAAACCGCGAACGTAAGAGTTAAAAGTGGGCCCGAATGTGGTAATTTAAAGTTACTTTGTTTAACATTTCATTGATTTTAAATGTGGAGAAATCTGTATGATTTCAAAACCTGATTAAAAGAATCAAAAGAAGCGCGTTTGTTTGGTTTAGCTGTTAGCGGTTAGCCTTCCAATATGTTTTACAAAGGCATGAGTGACCTACATGTGTGATGGAGTCTATAAAGTCACTCCATCCATGTCTCCCTGTGCAAGACGACTGCATGTGGCTGAAAGTTGATCCCAGATTCCTGGAGTGTTTCTCGGCAGTCAAGGACGTCTGACCCGCACTCATTTATACAACATTTTGTGCCTGTCATGATGACCCGAAATGGAAGGGCTCCACTCCATCCAGGTTTA…
lnc_50	GGCTCTCGGGGTTCAGAAAGATGTAGGTACTCTCACTTTTCTTTCTCCAAGACGTTTCGCCGCTGAAAACTTTTATACGGTACATTACAATCAAGTTTCAATCCTTACCAGTTTCCGGACATCGCCGCAGTGTTATTGGGGAAAAGAGTCCAGGATTGCAAAAAAAGGCTCTGGTTTTTAAGGAGTGTTTTACAAGTTGGAGGCATCCAGAGTCTGACGGGATAGGACTGAGCCACTGTGTTTCACAAAAACTATTCCGCTAACCTTTCAGCTGTAAGAAGCTCACTTCAGGATCTGCCCCATCCTGGTGGGTCACTCAGCCGGACTGATGTGGAATGCGACCCTTTATGACCCCATCCCACGGGCCTCTATTCAATGAGCCGGACTCGGGAGAGCACA…
lnc_53	GGATGGCGGTACTGCACCCTGACACACACTTACACACTCTGGCTACTGCACATGCGCAGATCTCATAAATGAATCCGACTTTAATCAACTTAATTAAGATCTATCATCAAATTAATCGAATTTTCGGAGGCCGGGGTGGAGTGCATGAGCCGCGGTCAGACAGTCACCAATCACCGTGCGGCTAAATGGATCGACGGAGGATAAAACCATTAAAAGATGCGGAGAAACACATCACCAGCTCCACCGACAAGACCCATTCACTGGAAACCGAATATATAGAAGGTTACTAAGTTTTGCAGCATTGATGCCGATCATGAGGACGAGACCCTCGGCCGGCTGGTGAATGATGACCATCTGCACCCTAACTGCACTGTCAATAAGATCGTTGTTCAGAGAAAA…
lnc_55	CATTTTCCAGCCTAACCAGCTAAAACCAGGCTGGAAATGACTGGAAACTAGCCTGGAAATGGCCGAAAACCCTCTAAAACCAGGCTGGTCAACCAGCTAAAACCAGCCAACCATCATAGGCTGGTTTAAGCTGGATTTTTCAGCAAGGTTAGGTATATTCATCATGTTATAAAGCAGCATAGACTTTTATTATTATGATGCGTTCACCAAACGCAAATGACTTACTATTAAACATTATAAAACTTAATTTTTACAACATAAACAGTAATTCTAAGCCACAAAGCCACTTTCAGACCACAAAACCGTTCTTTTGTCGATAGTGATTGACATGCAGGAAGCCAATCAGCATTCGCTGAGCAGCAAACAGTAGCCAATCAGCATTCGCTGAGCCACAAACAG…
lnc_61	ATTAAAACCGAGCAGCTTCTTCTATATCTAATTAATGAACACGTGAGACACCTGTGAGAAAATATCGACAGAAGTGAACACACACGGATGAATGACGCAAAATGGACTGAAAGATTGAAACTCCACTCACAGATGTGGTCATTAACAGCGTACCTTTCGCTGTCATAACAGTATAAAGCTCCTCAGAAAGCTAAAAGAAAGTGTTTAGTTATCGAAGAAAAGCAAACATGTTATCAAAACCACGCCGAAATGTGTTAATTAAGCGTTTTCAACCTTTCACATCTGTATTTAGGAAAAAAGTTTCACTCTCAAGGCCATGAATGCATCGCTACGACCCAAAGAAACCGGCCAGCTTTGAGTTGTGGGTCTCAACCAGTTTTTCTTCCCGTCCCGGCTTTA…
lnc_71	TAGAAGTGTCAAAGTTGGTGGAAATGGACAAAGTAAAGTGGCTACAGTATGAGACAATTTGTAAATCATTGGTTTTTGTCTTTTGGCTCTGCATTTGTTTGAATAAACGTCACGACATCTGTTGAATTGGACTACAAATGATTTGATGACTTCTAGATGGATATAAGGTCCAGGGGAGAGTGCTGGAAACTGATGCCCTGTGACACAGCCCTGGTGTTTGTGAATAACCATGACAACCGGAGAGGTCATGGGGCAGTCGTGGCGTCCATCCATTCGTCCAGACAGTCTATAGGTGTTCAGGTAGGAGCTGTTTTCTCAGAGACTGA
lnc_85	TTTCGACTTGGTTCAGAGGAGCACGCGGATTGCACCCCTGTTCCAGTATGGCTGCTATCATCCCCATTTTGATCGTCACTGTAGTGTCAAATGTTTCTGGAATGCTCGCTATACCATTGTGGGGACATGACAAACTCTGTTGCACAACTCTGGCAGCTGAGGACGATTTGAGCTTGTGGGAGTGACAAACTGTGCGACCCTGATATAGCCACCTGATGGCTGTGAGCTCCCTTCAGGAAAGATGCAGAATGAATCTTTCCAGTAGAGGAGTCTGAACGTAGTGTTTACACACACCGTAAAGAGATTGAGGTAAATATTTCTTTTTTTTTGTTGCACTTTACATAAGAAGCGAGACTAGAGTCACATCCTGACGTTGCTCGTTGTCTTGGTGTGCTATAG…
lnc_89	CCAAATTTTGCACACACAAACTCTCCCAGCCGGCACACGACCGACCTTCAACGTTGAAATATGGTTGAAATAAGGTCAGATGTGTTTTAAACGTTAAAATAATGTTGATAGAACGTTTAATGTTAAACGGTTGAAAAACAGCCTGCATATGACAAGGCTTCAACGTTGAAATGTGGTTGAAAATACGTCAGTTGTTGCTTTAATGTTGAAACTATGTTGAATGATAAATGGTTGAAAAAAGTTACAGAAATCCTTATACAAATCAACGTTGACATTTTTTTATCATGATCTGTATGTTGAATTAACGTCATGGCTTCACCCAATATTCAACATGTTTGGTTACCATGGTATCATCGGAGGACTCGGCGCACGCGGCCACGCGCAGCGCTTCACTTAATT…
lnc_94	GTAGTCGTGCGTTTGTCCTTGTCTGCGTGTGTTGTGGTTTCTCTCTTGTTAGTCATTTTAACTAAAAAACACTAAAAACAAGTTTTATACGTCAAAGATTTTGATATATGCCTGTGGGATAAGCTTCAGGAGTCTGGTGTTTTGTGTCTTCATGGATTGTGGCTCTACATAAGCTCAGAGGATGTTGGGCAGGCGGATTCCCTTTAATCAGATAGCGTTTGCGACTCTGGTTGGAGTGGTGGGAGGTGTGTATATTTACAGACCCATGTTTGAACCTCTCAGAAAACCTGCCGCTGAAGAACTCAAGCCTGATCCGGAAGAGATGAGAACTGCAGGACAACATCAGGACACTGGAGCTCCAGAAACACAGACACATAGAGACTGAATGAGACTCAATGC…
lnc_99	GTTACGTTTAGATGTATGCAGAAGCTGTTGCGGTGAAATAGTTTCTCACTACTAGAATCTACCAAAATAAAGCTATCAAAAGAGTTAATGAGGATAAGGTGTTTGTTTCGTTATCTGTTTAGATGACCTCACACTTATCTTGGGTCAGCCTCCATCCCACCTTGAGGGTGTTCAACTGAAGAGATTCTCCTGTCCCTGCTGAAGTGTCTTCTCTTTATCACCACCCAATGGGCATTTGGTCTCAGCCATTATGGATCAGAAAGAGCGCACTGCAATCAACAGGAAAGTTCTCGTTTCAGGAGAGTACATTGTCAGATGTCTCATGACCTACAATGGCAAGTCATTCAGAAGTGGACACACTGGTGTGCTTTGGATCATTGTCAAGCTGCAGAACCCAAG…

## Sheet: lncRNA-mRNA pairs
LncRNA	taget name	Gene_id
lnc_290	hmgcrb	ENSDARG00000105206
lnc_439	hmgcrb	ENSDARG00000105206
lnc_61	hmgcrb	ENSDARG00000105206
lnc_99	cxcr7a	ENSDARG00000062478
lnc_89	cxcr7a	ENSDARG00000062478
lnc_5	rgs14a	ENSDARG00000021521
lnc_123	nanos1	ENSDARG00000078976
lnc_240	nanos1	ENSDARG00000078976
lnc_413	nanos1	ENSDARG00000078976
lnc_47	nanos3	ENSDARG00000068255
lnc_141	piwil2	ENSDARG00000062601
lnc_152	piwil2	ENSDARG00000062601
lnc_197	piwil2	ENSDARG00000062601
lnc_196	piwil2	ENSDARG00000062601
lnc_266	piwil2	ENSDARG00000062601
lnc_351	piwil2	ENSDARG00000062601
lnc_406	piwil2	ENSDARG00000062601
lnc_420	piwil2	ENSDARG00000062601
lnc_454	piwil2	ENSDARG00000062601
lnc_44	piwil2	ENSDARG00000062601
lnc_462	piwil2	ENSDARG00000062601
lnc_465	piwil2	ENSDARG00000062601
lnc_444	piwil2	ENSDARG00000062601
lnc_5	piwil2	ENSDARG00000092644
lnc_61	piwil2	ENSDARG00000059888
lnc_192	dazap1	ENSDARG00000070846
lnc_343	dazap1	ENSDARG00000070846
lnc_94	dazap2	ENSDARG00000007867
lnc_394	tdrd1	ENSDARG00000007465
lnc_238	tdrd15	ENSDARG00000014039
lnc_397	tdrd3	ENSDARG00000025421
lnc_472	tdrd3	ENSDARG00000025421
lnc_5	tdrd7a	ENSDARG00000032808
lnc_186	tdrkh	ENSDARG00000053474
lnc_133	tdrd6	ENSDARG00000070052
lnc_252	tdrd6	ENSDARG00000070052
lnc_297	tdrd6	ENSDARG00000070052
lnc_360	tdrd6	ENSDARG00000070052
lnc_399	tdrd6	ENSDARG00000070052
lnc_426	tdrd6	ENSDARG00000070052
lnc_47	tdrd6	ENSDARG00000070052
lnc_101	tdrd5	ENSDARG00000071450
lnc_50	tdrd5	ENSDARG00000071450
lnc_172	tdrd12	ENSDARG00000075217
lnc_181	tdrd12	ENSDARG00000075217
lnc_188	tdrd12	ENSDARG00000075217
lnc_211	tdrd12	ENSDARG00000075217
lnc_226	tdrd12	ENSDARG00000075217
lnc_308	tdrd12	ENSDARG00000075217
lnc_325	tdrd12	ENSDARG00000075217
lnc_321	tdrd12	ENSDARG00000075217
lnc_370	tdrd12	ENSDARG00000075217
lnc_437	tdrd12	ENSDARG00000075217
lnc_71	tdrd12	ENSDARG00000075217
lnc_99	tdrd12	ENSDARG00000075217
lnc_89	tdrd12	ENSDARG00000075217
lnc_120	tdrd7	ENSDARG00000077523
lnc_114	tdrd7	ENSDARG00000077523
lnc_182	tdrd7	ENSDARG00000077523
lnc_164	tdrd7	ENSDARG00000077523
lnc_240	tdrd7	ENSDARG00000077523
lnc_223	tdrd7	ENSDARG00000077523
lnc_279	tdrd7	ENSDARG00000077523
lnc_265	tdrd7	ENSDARG00000077523
lnc_288	tdrd7	ENSDARG00000077523
lnc_30	tdrd7	ENSDARG00000077523
lnc_345	tdrd7	ENSDARG00000077523
lnc_363	tdrd7	ENSDARG00000077523
lnc_401	tdrd7	ENSDARG00000077523
lnc_433	tdrd7	ENSDARG00000077523
lnc_425	tdrd7	ENSDARG00000077523
lnc_421	tdrd7	ENSDARG00000077523
lnc_53	tdrd7	ENSDARG00000077523
lnc_55	tdrd7	ENSDARG00000077523
lnc_85	tdrd7	ENSDARG00000077523
lnc_304	nrob1	ENSDARG00000056541
